# Supplementary material for: Analysis of Nucleolar Protein Dynamics Reveals the Nuclear Degradation of Ribosomal Proteins
Source: Curr Biol. 2007 May 1;17(9):749–60. doi: 10.1016/j.cub.2007.03.064 (PMC1885954; doi:10.1016/j.cub.2007.03.064)
Supplement: Table S1. Proteins Identified and Quantified by Mass Spectrometry from Nucleoli Isolated from RPL27-GFP HeLa cells after 240 Min of Isotope Labeling — Proteins identified and quantified by mass spectrometry from nucleoli isolated from RPL27-GFP HeLa cells after 240 min of isotope labeling and plotted in Figure 2B. [file mmc2.xls]

## Sheet: Peptides
Supplementary Table 1b. Peptides identified and quantified by mass spectrometry from nucleoli isolated from RPL27-GFP Hela cells after 4 hours of isotope labeling
Acc # IPI	Peptide sequence	Peptide start	Peptide end	Peptide score	Delta Score	Charge	Calc. Mass [Da]	Meas. Mass [Da]	PPM	Gel slice	Ratio	std dev (all peptides)	Fraction of labeling (all peptides)
IPI00000162	Isoform 1 of Protein C14orf120
IPI00000162	AALGVLESDLPSAVTLLK	2	19	77	77	2	1838.04	1838.04	0.932821	7	0.121745	0.0293492	0.109051
IPI00000162	ALSSSVIR	200	207	31	23.4	2	831.481	831.482	0.20081	7	0.116058	0.0293492	0.109051
IPI00000162	ANVMSSQLHSLTHFSDISALTGGTVHLDEDQNPIKK	262	297	27	25.2	6	3905.92	3905.91	2.75696	7	0.189776	0.0293492	0.109051
IPI00000162	INYEESMMVR	239	248	49	48.8	2	1270.57	1270.57	0.543248	7	0.102549	0.0293492	0.109051
IPI00000162	LKYQIDKLIK	106	115	27	13.8	3	1260.78	1260.78	0.300513	7	0.122189	0.0293492	0.109051
IPI00000162	NLQEQVMAVTAQVK	20	33	73	61.8	2	1573.81	1573.82	2.48031	7	0.145651	0.0293492	0.109051
IPI00000162	RALSSSVIR	199	207	21	7.3	2	987.582	987.583	0.566184	7	0.103658	0.0293492	0.109051
IPI00000162	TAVTGSLSENDPLR	116	129	65	64.7	2	1458.73	1458.73	0.405987	7	0.0968361	0.0293492	0.109051
IPI00000162	YQIDKLIK	108	115	25	5.9	2	1019.6	1019.6	0.0470634	7	0.103128	0.0293492	0.109051
IPI00000494	60S ribosomal protein L5
IPI00000494	AHAAIR	242	247	30	17.8	2	637.366	637.366	0.0631688	7	0.905068	0.0899563	0.473956
IPI00000494	AHAAIRENPVYEK	242	254	43	39.3	2	1496.77	1496.77	0.763944	7	0.885519	0.0899563	0.473956
IPI00000494	DIICQIAYAR	58	67	35	33.1	2	1227.64	1227.64	1.21531	7	0.955422	0.0899563	0.473956
IPI00000494	EFNAEVHR	188	195	51	42.6	2	1006.49	1006.49	0.338461	7	0.924442	0.0899563	0.473956
IPI00000494	EFNAEVHRK	188	196	39	28.6	2	1128.57	1128.57	0.194358	7	0.968314	0.0899563	0.473956
IPI00000494	ENPVYEKKPK	248	257	42	25.9	2	1230.66	1230.66	0.537731	7	0.793549	0.0899563	0.473956
IPI00000494	FPGYDSESK	179	187	49	34.3	2	1028.45	1028.44	0.96217	7	0.916267	0.0899563	0.473956
IPI00000494	FPGYDSESKEFNAEVHRK	179	196	21	0.1	4	2140.01	2140	2.9864	7	0.589646	0.0899563	0.473956
IPI00000494	GAVDGGLSIPHSTKR	164	178	58	51.3	2	1493.79	1493.79	2.22206	7	0.870217	0.0899563	0.473956
IPI00000494	HIMGQNVADYMR	197	208	56	55.8	2	1433.65	1433.66	2.41079	7	0.919361	0.0899563	0.473956
IPI00000494	IEGDMIVCAAYAHELPK	68	84	42	42.1	3	1931.91	1931.91	1.46184	7	0.976333	0.0899563	0.473956
IPI00000494	KAHAAIR	241	247	39	25.1	2	765.461	765.461	0.733377	7	0.930161	0.0899563	0.473956
IPI00000494	KASFLR	283	288	28	14	2	720.428	720.428	0.0415879	8	0.9928	0.0899563	0.473956
IPI00000494	KHIMGQNVADYMR	196	208	38	37.2	3	1561.75	1561.75	0.0589244	7	0.91301	0.0899563	0.473956
IPI00000494	LVIQDKNKYNTPK	35	47	79	66.6	2	1559.87	1559.87	1.06043	7	0.942097	0.0899563	0.473956
IPI00000494	MSLAQKK	270	276	22	7.4	2	804.453	804.453	0.716222	7	0.926371	0.0899563	0.473956
IPI00000494	NSVTPDMMEEMYK	228	240	49	49.3	2	1573.65	1573.65	3.28874	7	0.873438	0.0899563	0.473956
IPI00000494	NSVTPDMMEEMYKK	228	241	52	51.8	2	1701.74	1701.74	1.93974	7	0.768391	0.0899563	0.473956
IPI00000494	QFSQYIK	221	227	22	6.8	2	912.47	912.471	0.668534	7	1.04571	0.0899563	0.473956
IPI00000494	RFPGYDSESKEFNAEVHR	178	195	38	33	4	2167.01	2167.01	2.37034	7	0.91446	0.0899563	0.473956
IPI00000494	RLVIQDK	34	40	38	19.9	2	870.529	870.528	0.492412	7	0.831969	0.0899563	0.473956
IPI00000494	TTTGNKVFGALK	152	163	43	33.4	2	1235.69	1235.69	0.0990977	7	0.915574	0.0899563	0.473956
IPI00000494	VTNRDIICQIAYAR	54	67	32	30.6	3	1691.88	1691.88	1.45135	7	0.977797	0.0899563	0.473956
IPI00000494	YLMEEDEDAYK	209	219	37	37	2	1404.58	1404.58	0.068333	7	0.830863	0.0899563	0.473956
IPI00000494	YLMEEDEDAYKK	209	220	39	39.2	3	1548.67	1548.66	1.1753	7	0.957726	0.0899563	0.473956
IPI00000686	Probable RNA-binding protein 19
IPI00000686	AQAATWANDGLDAEPSKGK	144	162	31	29.4	3	1928.92	1928.92	2.00578	3	0.0927605	0.0196364	0.103653
IPI00000686	ATKPAVTLAR	812	821	31	29.6	2	1026.62	1026.62	0.663722	3	0.133673	0.0196364	0.103653
IPI00000686	AYSEVDGQVFQGR	459	471	55	38.4	2	1454.68	1454.68	0.182149	3	0.0989553	0.0196364	0.103653
IPI00000686	EASEDASALGSSSYK	483	497	73	72.5	2	1500.66	1500.66	1.08056	3	0.107789	0.0196364	0.103653
IPI00000686	EASEDASALGSSSYKK	483	498	69	58.6	2	1628.75	1628.75	0.741718	3	0.112099	0.0196364	0.103653
IPI00000686	EIRELFSTFGELK	847	859	27	19.2	2	1567.82	1567.82	1.69249	3	0.115591	0.0196364	0.103653
IPI00000686	ELFSTFGELK	850	859	45	39.1	2	1169.6	1169.6	0.903127	3	0.103628	0.0196364	0.103653
IPI00000686	ELSDMDYLK	204	212	28	27.8	2	1128.5	1128.5	0.0467209	3	0.0808795	0.0196364	0.103653
IPI00000686	FGFIGFK	44	50	29	11.6	2	814.438	814.438	0.211661	3	0.089455	0.0196364	0.103653
IPI00000686	GAGQEQGMPAGK	260	271	58	49.5	2	1129.52	1129.52	0.85492	3	0.132035	0.0196364	0.103653
IPI00000686	GFGFVDFLTK	875	884	39	25.8	2	1129.58	1129.58	1.11597	3	0.116951	0.0196364	0.103653
IPI00000686	ILGENEEEEDLAESGR	388	403	92	91.7	2	1788.8	1788.8	1.62067	3	0.103282	0.0196364	0.103653
IPI00000686	ITVEFCK	72	78	24	18.4	2	895.447	895.448	1.08661	3	0.12705	0.0196364	0.103653
IPI00000686	KKQVPR	822	827	21	3.9	2	754.481	754.481	0.683946	3	0.106709	0.0196364	0.103653
IPI00000686	KMTGTGTHR	866	874	55	43.4	2	987.492	987.492	0.264571	3	0.142357	0.0196364	0.103653
IPI00000686	MLHVLPSTIKK	472	482	29	27.4	3	1265.75	1265.75	0.246354	3	0.143339	0.0196364	0.103653
IPI00000686	NIPFQAHSR	838	846	48	32	2	1068.55	1068.55	0.599803	3	0.124862	0.0196364	0.103653
IPI00000686	NLNFDTTEEKLKEVFSK	736	752	26	20.7	3	2041.04	2041.04	0.139374	3	0.0859127	0.0196364	0.103653
IPI00000686	NVMEFLAPLKPVAIR	309	323	46	36.1	3	1696.97	1696.97	0.864994	3	0.11137	0.0196364	0.103653
IPI00000686	QLFAAFGTLTDCSLK	20	34	65	62.4	2	1670.83	1670.84	1.50799	3	0.141667	0.0196364	0.103653
IPI00000686	RAQAATWANDGLDAEPSKGK	143	162	66	64.8	3	2085.02	2085.03	3.20814	3	0.153608	0.0196364	0.103653
IPI00000686	SKTVILVK	585	592	28	21.8	2	886.585	886.585	0.348948	3	0.120448	0.0196364	0.103653
IPI00000686	YIEVFR	361	366	27	12	2	825.438	825.438	0.237461	3	0.115291	0.0196364	0.103653
IPI00000733	U3 small nucleolar RNA-associated protein 18 homolog
IPI00000733	AGAGPGGPPQKPAPSSQR	31	48	97	92.5	2	1658.85	1658.85	2.96487	5	0.175206	0.0391825	0.167442
IPI00000733	FVDEGSLYGLSIATSR	420	435	90	85.1	2	1713.86	1713.85	1.38335	5	0.159283	0.0391825	0.167442
IPI00000733	IQSIYLER	288	295	27	17.5	2	1020.56	1020.56	0.123258	5	0.224166	0.0391825	0.167442
IPI00000733	KPPARPSAAAAAIAVAAAEEER	49	70	39	33.4	3	2146.15	2146.15	0.0565907	5	0.1548	0.0391825	0.167442
IPI00000733	KPPARPSAAAAAIAVAAAEEERR	49	71	30	30.4	3	2302.25	2302.25	0.955373	5	0.164147	0.0391825	0.167442
IPI00000733	KPPARPSAAAAAIAVAAAEEERRLR	49	73	26	21.4	5	2571.44	2571.44	0.67484	5	0.247661	0.0391825	0.167442
IPI00000733	LRLEEDKPAVER	78	89	47	42.3	2	1453.79	1453.79	1.12119	5	0.151276	0.0391825	0.167442
IPI00000733	LSKDNLK	173	179	44	23.9	2	816.47	816.47	0.0961857	5	0.176123	0.0391825	0.167442
IPI00000733	LVHLPSCTVFSNFPVIK	501	517	26	22.4	3	1957.05	1957.05	0.928584	5	0.226384	0.0391825	0.167442
IPI00000733	SGYFALGNEK	533	542	52	46.1	2	1084.52	1084.52	0.0588249	5	0.191925	0.0391825	0.167442
IPI00000733	TGNFISTSTSLPR	221	233	28	28.2	2	1385.72	1385.73	0.317451	5	0.229246	0.0391825	0.167442
IPI00000733	VAASTFSSDSK	385	395	62	62	2	1098.52	1098.52	0.218104	5	0.208884	0.0391825	0.167442
IPI00000733	VAASTFSSDSKK	385	396	55	50.3	2	1226.61	1226.61	0.0513266	5	0.228745	0.0391825	0.167442
IPI00000733	VLYVYDMLAGK	319	329	30	24.2	2	1286.66	1286.66	1.01394	5	0.277804	0.0391825	0.167442
IPI00000858	Isoform 1 of Negative elongation factor E
IPI00000858	LKDPEKGPVPTFQPFQR	96	112	20	19	3	1983.06	1983.06	0.170455	6	0.265493	0.0561836	0.247918
IPI00000858	SGAISAIKAETK	71	82	47	45.6	2	1174.66	1174.66	0.323905	6	0.353336	0.0561836	0.247918
IPI00000858	TQIVYSDDVYKENLVDGF	363	380	78	77.1	2	2104	2104	1.19893	6	0.370097	0.0561836	0.247918
IPI00001786	USP36 protein
IPI00001786	AASLSYR	1116	1122	27	27.1	2	766.397	766.397	0.902236	3	0.18937	0.0242561	0.150076
IPI00001786	ALELFVK	284	290	34	5.9	2	818.49	818.491	0.769526	3	0.161792	0.0242561	0.150076
IPI00001786	DSADDGELGKLLASSAK	17	33	31	26.9	3	1675.83	1675.83	0.156659	3	0.173247	0.0242561	0.150076
IPI00001786	DVVLSTSPK	576	584	38	38	2	944.518	944.519	0.875361	3	0.188983	0.0242561	0.150076
IPI00001786	EGQAQLPAVR	877	886	38	30.8	2	1067.57	1067.57	1.21081	3	0.18134	0.0242561	0.150076
IPI00001786	ESDVVQELLK	1022	1031	38	36.3	2	1158.61	1158.61	0.0941537	3	0.167778	0.0242561	0.150076
IPI00001786	FANFSGGK	331	338	21	17.5	2	826.397	826.398	0.418908	3	0.17545	0.0242561	0.150076
IPI00001786	GAEGLGEEGGLHQDPLR	919	935	40	33.2	3	1733.83	1733.83	0.126671	3	0.22624	0.0242561	0.150076
IPI00001786	KPHTTEEIGVPISR	478	491	22	7.4	3	1562.84	1562.84	0.795118	3	0.188293	0.0242561	0.150076
IPI00001786	KSPEGLISR	428	436	25	14.2	2	985.556	985.555	0.426529	3	0.133092	0.0242561	0.150076
IPI00001786	KVLTWDGK	1041	1048	39	27.1	2	945.528	945.529	1.03176	3	0.145798	0.0242561	0.150076
IPI00001786	LDRQTQATTLVHQIFGGYLR	231	250	29	28.7	4	2316.23	2316.23	0.774796	3	0.226491	0.0242561	0.150076
IPI00001786	LGSETRLPQHIR	823	834	20	13.2	3	1405.78	1405.78	1.35538	3	0.169188	0.0242561	0.150076
IPI00001786	LKSPVLSNTTTEPASTMSPPPAK	665	687	27	15.6	3	2370.22	2370.22	2.19546	3	0.184086	0.0242561	0.150076
IPI00001786	LSQTPTHMPTILDDPGKK	518	535	20	14	3	1994.01	1994.02	1.77811	3	0.116303	0.0242561	0.150076
IPI00001786	MSAVSQDAIEDSR	1049	1061	72	62.1	2	1407.63	1407.63	2.07916	3	0.186925	0.0242561	0.150076
IPI00001786	NFWSVTHPAK	1106	1115	28	23.7	2	1185.59	1185.59	0.436159	3	0.169491	0.0242561	0.150076
IPI00001786	NIGNGIISSPLTGK	456	469	54	51.4	2	1369.76	1369.75	1.41559	3	0.194138	0.0242561	0.150076
IPI00001786	PIVDKLK	2	8	25	22.7	2	811.517	811.514	3.78874	3	0.177233	0.0242561	0.150076
IPI00001786	QAANIVR	277	283	30	17.6	2	770.44	770.439	0.478186	3	0.192845	0.0242561	0.150076
IPI00001786	QGSWDSRDVVLSTSPK	569	584	29	27.8	3	1760.87	1760.87	0.928846	3	0.171236	0.0242561	0.150076
IPI00001786	QTQATTLVHQIFGGYLR	234	250	25	14.5	3	1932.02	1932.02	0.0779681	3	0.138831	0.0242561	0.150076
IPI00001786	TAQGLPGTSNSNSSR	549	563	25	25.1	2	1475.7	1475.69	1.06357	3	0.202768	0.0242561	0.150076
IPI00001786	TETVVDDWDEEFDRGK	1065	1080	20	20.2	3	1939.84	1939.84	0.0877376	3	0.157101	0.0242561	0.150076
IPI00001786	TFVGEPQR	815	822	24	20.2	2	932.472	932.472	0.282604	3	0.163303	0.0242561	0.150076
IPI00001786	TGSSSLPGRPSVIPDHSKK	437	455	35	34.9	3	1949.03	1949.03	1.25725	3	0.199229	0.0242561	0.150076
IPI00001786	TSHPVVASTWPVHR	724	737	28	27.7	2	1572.82	1572.81	1.94506	3	0.18591	0.0242561	0.150076
IPI00001786	TSNVLTLSLKR	320	330	37	26.7	3	1230.73	1230.73	0.340948	3	0.169304	0.0242561	0.150076
IPI00001786	YVLLNPK	60	66	26	18.4	2	845.501	845.501	0.0766791	3	0.184914	0.0242561	0.150076
IPI00002520	Serine hydroxymethyltransferase, mitochondrial precursor
IPI00002520	AMADALLER	360	368	27	23	2	988.501	988.503	2.17706	6	0.172309	0.0348438	0.153633
IPI00002520	ISATSIFFESMPYKLNPK	183	200	28	27.7	3	2088.06	2088.07	2.47819	6	0.242503	0.0348438	0.153633
IPI00002520	LGAPALTSR	426	434	30	27.4	2	884.508	884.509	0.643465	6	0.184524	0.0348438	0.153633
IPI00002520	LIIAGTSAYAR	220	230	48	41.6	2	1134.64	1134.64	0.721279	6	0.189952	0.0348438	0.153633
IPI00002520	SAITPGGLR	417	425	23	10.7	2	870.492	870.493	0.696482	6	0.194707	0.0348438	0.153633
IPI00002520	TGLIDYNQLALTAR	201	214	57	56.1	2	1547.83	1547.83	0.756986	6	0.130896	0.0348438	0.153633
IPI00002520	VLELVSITANKNTCPGDR	399	416	36	31.3	3	1986.02	1986.02	0.960031	6	0.155753	0.0348438	0.153633
IPI00002821	60S ribosomal protein L14
IPI00002821	AALLKASPK	132	140	57	53.4	2	897.565	897.565	0.294986	9	5.59121	1.26159	0.813114
IPI00002821	ALVDGPCTQVR	35	45	59	43.7	2	1220.63	1220.63	0.246896	9	2.64573	1.26159	0.813114
IPI00002821	APAQKAPAPK	197	206	37	37	2	977.566	977.567	1.16844	9	5.09138	1.26159	0.813114
IPI00002821	KAPAQKVPAQK	169	179	43	34.4	2	1164.7	1164.7	0.256266	9	3.39625	1.26159	0.813114
IPI00002821	NRIIKNEVK	119	127	28	22.3	3	1112.67	1112.67	1.24709	9	5.02974	1.26159	0.813114
IPI00002879	chromosome 14 open reading frame 169
IPI00002879	AKDFIHDSLPPVLTDRER	502	519	24	19.5	4	2108.1	2108.1	0.390781	4	0.0822374	0.0107987	0.0715785
IPI00002879	ALSVYGLPIR	520	529	37	22.8	2	1087.64	1087.64	0.28396	4	0.0720924	0.0107987	0.0715785
IPI00002879	LGHFAPVDAVADQR	488	501	46	34	3	1494.76	1494.76	0.327056	4	0.0899023	0.0107987	0.0715785
IPI00002879	LVEVPAAPVR	132	141	29	27.2	2	1049.62	1049.62	0.439857	4	0.0823318	0.0107987	0.0715785
IPI00002879	LVPASAPPAR	122	131	27	12.8	2	977.566	977.567	1.11235	4	0.0826984	0.0107987	0.0715785
IPI00002879	RKPQPHSGSVLALPLR	20	35	57	54.8	3	1755.03	1755.03	0.312086	4	0.0733998	0.0107987	0.0715785
IPI00002879	VGDLPCDSVEDQLSLATTLYDKGLLLTK	608	635	41	40.8	3	3063.57	3063.57	0.473361	4	0.0542744	0.0107987	0.0715785
IPI00002879	VYHLEEPK	576	583	29	21.8	2	1013.52	1013.52	2.42763	4	0.079839	0.0107987	0.0715785
IPI00002902	Nucleolar protein 9
IPI00002902	ADSGLLLKR	2	10	71	53.1	2	1013.59	1013.59	0.180706	4	0.128881	0.0498912	0.134828
IPI00002902	ARPQLILSR	23	31	30	23.8	2	1052.65	1052.64	0.720198	4	0.150627	0.0498912	0.134828
IPI00002902	GIEGTVPYVTTDYNFK	655	670	34	33.4	2	1802.87	1802.87	1.38386	4	0.133978	0.0498912	0.134828
IPI00002902	GIEGTVPYVTTDYNFKLPGASEK	655	677	30	25.8	3	2485.24	2485.24	1.50453	4	0.133302	0.0498912	0.134828
IPI00002902	LAAFADALEFADEEKESPVEFTGHK	471	495	33	31.1	4	2750.31	2750.31	1.85293	4	0.15757	0.0498912	0.134828
IPI00002902	NNYENYIDIVK	381	391	48	35.8	2	1383.67	1383.67	0.335394	4	0.130632	0.0498912	0.134828
IPI00002902	SHLNLDDRR	201	209	26	15.5	3	1124.57	1124.57	0.167195	4	0.135004	0.0498912	0.134828
IPI00002902	YMPDLTPQYVDDMDGLYTK	441	459	63	63.1	2	2280	2280	0.294239	4	0.276718	0.0498912	0.134828
IPI00002938	Activator of basal transcription 1
IPI00002938	ETDFYLQSVER	181	191	52	50.1	2	1385.65	1385.65	1.2316	7	0.260533	0.0342066	0.21119
IPI00002938	FRPLHVR	57	63	20	6.6	2	935.586	935.586	0.039853	7	0.240565	0.0342066	0.21119
IPI00002938	FTWSHLSEHLAFER	151	164	20	10.9	4	1758.85	1758.85	0.526633	7	0.292674	0.0342066	0.21119
IPI00002938	IFGAPPPSESMEGPSLVRDS	253	272	58	53.3	2	2071.99	2071.99	1.58716	7	0.319118	0.0342066	0.21119
IPI00002938	LRAEVAQAK	171	179	32	20.2	2	984.572	984.572	0.153198	7	0.23115	0.0342066	0.21119
IPI00002938	NLLSAYGEVGR	64	74	48	48.5	2	1183.63	1183.63	1.26434	7	0.273389	0.0342066	0.21119
IPI00002938	RETDFYLQSVER	180	191	30	22.5	3	1541.75	1541.74	1.68547	7	0.2798	0.0342066	0.21119
IPI00002938	SNKGLLAR	245	252	38	26.5	2	857.508	857.509	0.559941	7	0.276364	0.0342066	0.21119
IPI00002938	SPFRYDLWNLK	136	146	29	23	3	1437.74	1437.74	0.29391	7	0.236008	0.0342066	0.21119
IPI00002938	SYTKDYTEGWVEFR	100	113	75	74.6	2	1779.81	1779.81	1.34494	7	0.211221	0.0342066	0.21119
IPI00002938	VAASLHNTPMGAR	121	133	76	71.5	2	1323.67	1323.67	0.22942	7	0.273657	0.0342066	0.21119
IPI00002938	VFFQAEDRFVR	75	85	35	26.1	3	1412.72	1412.72	0.592366	7	0.330996	0.0342066	0.21119
IPI00002938	YDLWNLK	140	146	29	24.4	2	950.486	950.488	1.43979	7	0.255049	0.0342066	0.21119
IPI00003362	Hypothetical protein
IPI00003362	AKFEELNMDLFR	326	337	27	24.1	3	1511.74	1511.74	2.59179	4	0.196696	0.0154091	0.152142
IPI00003362	DAGTIAGLNVMR	187	198	63	58	2	1216.62	1216.62	0.373657	4	0.167594	0.0154091	0.152142
IPI00003362	ITPSYVAFTPEGER	62	75	57	56.7	2	1565.77	1565.78	3.16625	4	0.165347	0.0154091	0.152142
IPI00003362	TWNDPSVQQDIK	103	114	26	23.7	2	1429.68	1429.68	0.473842	4	0.188136	0.0154091	0.152142
IPI00003377	Isoform 1 of Splicing factor, arginine/serine-rich
IPI00003377	AFSYYGPLR	30	38	48	41.3	2	1072.53	1072.53	0.564207	7	0.0682507	0.0257383	0.0476652
IPI00003377	VYVGNLGTGAGKGELER	13	29	39	26.6	3	1718.9	1718.89	0.668476	7	0.0318512	0.0257383	0.0476652
IPI00003443	Isoform 1 of Gamma-interferon-inducible protein Ifi-16
IPI00003443	FRGDAGLGK	56	64	31	18.4	2	919.488	919.488	0.575975	4	0.118309	0.0293747	0.1186
IPI00003443	GLEVINDYHFR	13	23	68	66.8	2	1361.67	1361.67	0.657781	4	0.10345	0.0293747	0.1186
IPI00003443	GSFVNGVFEVHKK	684	696	22	19.7	3	1446.76	1446.76	0.216718	4	0.169089	0.0293747	0.1186
IPI00003443	INQLCSQTK	675	683	35	34.5	2	1090.54	1090.54	0.833678	4	0.147384	0.0293747	0.1186
IPI00003704	Isoform 1 of RNA-binding protein 4
IPI00003704	AEDAVEAIR	121	129	30	15.2	2	972.488	972.488	0.030443	7	0.145241	0.0286959	0.149715
IPI00003704	ATAPVPTVGEGYGYGHESELSQASAAAR	314	341	35	34.9	3	2775.31	2775.31	0.280135	7	0.18722	0.0286959	0.149715
IPI00003704	GLDNTEFQGK	130	139	54	54.3	2	1107.52	1107.52	1.05781	7	0.180545	0.0286959	0.149715
IPI00003704	GLDNTEFQGKR	130	140	39	27.9	2	1263.62	1263.62	0.328636	7	0.174865	0.0286959	0.149715
IPI00003704	LFIGNLPR	4	11	50	25.2	2	928.549	928.549	0.558596	7	0.175849	0.0286959	0.149715
IPI00003704	LHGVNINVEASK	60	71	35	32.6	2	1279.69	1279.69	0.578197	7	0.219417	0.0286959	0.149715
IPI00003704	NSLYDMAR	342	349	40	40.2	2	984.433	984.433	0.272234	7	0.176485	0.0286959	0.149715
IPI00003704	RATAPVPTVGEGYGYGHESELSQASAAAR	313	341	23	18.6	4	2931.41	2931.42	2.4522	7	0.222179	0.0286959	0.149715
IPI00003704	SLFEQYGK	20	27	26	18.9	2	970.476	970.476	0.411071	7	0.156713	0.0286959	0.149715
IPI00003704	TAPGMGDQSGCYR	152	164	62	62.4	2	1398.57	1398.56	0.836733	7	0.19809	0.0286959	0.149715
IPI00003704	VADLTEQYNEQYGAVR	183	198	87	77	2	1854.87	1854.87	0.307845	7	0.148671	0.0286959	0.149715
IPI00003704	VKLFIGNLPR	2	11	45	39.7	3	1155.71	1155.71	0.0270955	7	0.127632	0.0286959	0.149715
IPI00003739	Probable ATP-dependent RNA helicase DDX49
IPI00003739	ILIATDVASR	301	310	52	33.3	2	1057.61	1057.61	0.911142	6	0.4181	0.0670673	0.30617
IPI00003739	LADHLR	131	136	28	11.4	2	723.403	723.403	0.262899	6	0.438856	0.0670673	0.30617
IPI00003739	QLILEGKDPDLEAK	415	428	22	13	3	1567.85	1567.85	0.335864	6	0.416855	0.0670673	0.30617
IPI00003739	QLILEGKDPDLEAKR	415	429	29	20.2	3	1723.95	1723.95	0.482253	6	0.403533	0.0670673	0.30617
IPI00003739	RKAELAK	429	435	30	11.2	2	814.502	814.502	0.0828151	6	0.366542	0.0670673	0.30617
IPI00003739	SSNTFSIKK	137	145	30	19.7	2	1010.54	1010.54	0.0956104	6	0.575615	0.0670673	0.30617
IPI00003739	TAAFVLPILQK	53	63	39	35.1	2	1199.73	1199.73	1.57657	6	0.469425	0.0670673	0.30617
IPI00003768	Isoform 1 of Pescadillo homolog 1
IPI00003768	AGEGTYALDSESCMEKLAALSASLAR	260	285	70	64.3	3	2716.27	2716.26	2.84509	5	0.265019	0.0363215	0.114064
IPI00003768	AYGKSEWNTVER	95	106	44	43.3	2	1438.68	1438.68	0.517093	5	0.182112	0.0363215	0.114064
IPI00003768	CYVQPQWVFDSVNAR	391	405	56	49	2	1867.87	1867.87	0.0875925	5	0.107831	0.0363215	0.114064
IPI00003768	EALAFIIR	341	348	38	24.8	2	931.549	931.549	0.262848	5	0.120372	0.0363215	0.114064
IPI00003768	EANKLAEK	561	568	30	17.2	2	901.487	901.488	0.848181	5	0.103997	0.0363215	0.114064
IPI00003768	EANKLAEKR	561	569	47	27.2	2	1057.59	1057.59	0.250889	5	0.111148	0.0363215	0.114064
IPI00003768	EVPREALAFIIR	337	348	39	34.4	3	1412.81	1412.82	0.818518	5	0.093185	0.0363215	0.114064
IPI00003768	GSATNYITR	12	20	57	47.1	2	981.488	981.488	0.239348	5	0.137986	0.0363215	0.114064
IPI00003768	IREANKLAEK	559	568	34	22.7	2	1170.67	1170.67	0.0812863	5	0.119991	0.0363215	0.114064
IPI00003768	ITHQIVDRPGQQTSVIGR	373	390	47	43	2	2004.09	2004.08	1.72026	5	0.15561	0.0363215	0.114064
IPI00003768	KKLQLSLADFR	25	35	31	26	3	1317.78	1317.78	1.43487	5	0.0948506	0.0363215	0.114064
IPI00003768	LAALEEQRMEGK	496	507	53	52.2	2	1373.7	1373.7	0.914036	5	0.105607	0.0363215	0.114064
IPI00003768	LAALSASLAR	276	285	71	52.9	2	971.576	971.576	0.108645	5	0.142058	0.0363215	0.114064
IPI00003768	LAQEEESEAK	524	533	68	61.7	2	1132.52	1132.52	0.622085	5	0.143985	0.0363215	0.114064
IPI00003768	LAQEEESEAKR	524	534	46	41.3	2	1288.63	1288.63	0.611107	5	0.122526	0.0363215	0.114064
IPI00003768	LEGQAQAEAK	250	259	39	36.1	2	1043.52	1043.53	0.671305	5	0.155264	0.0363215	0.114064
IPI00003768	LFEGLK	326	331	25	0	2	705.406	705.406	0.764331	5	0.136462	0.0363215	0.114064
IPI00003768	LKLLALQR	440	447	28	12.8	2	953.639	953.638	0.376963	5	0.100944	0.0363215	0.114064
IPI00003768	LLALQR	442	447	38	13.1	2	712.46	712.46	0.0496619	5	0.153234	0.0363215	0.114064
IPI00003768	LQLSLADFR	27	35	43	36.3	2	1061.59	1061.59	0.242621	5	0.123147	0.0363215	0.114064
IPI00003768	MEGKKPR	504	510	27	19	2	844.459	844.458	0.748538	5	0.104719	0.0363215	0.114064
IPI00003768	SFGGEVSWDK	349	358	36	33.4	2	1110.5	1110.5	0.0961273	5	0.0797698	0.0363215	0.114064
IPI00003768	SLCIGATYDVTDSR	359	372	82	82.2	2	1556.71	1556.71	0.581483	5	0.129703	0.0363215	0.114064
IPI00003768	TFYLIKDIR	63	71	37	34.3	2	1167.67	1167.67	1.24979	5	0.104634	0.0363215	0.114064
IPI00003768	VMAGTLKLEDK	511	521	22	18.3	2	1219.65	1219.65	0.985198	5	0.134393	0.0363215	0.114064
IPI00003768	VMAGTLKLEDKQR	511	523	65	57	2	1503.81	1503.81	0.408372	5	0.118963	0.0363215	0.114064
IPI00003865	Isoform 1 of Heat shock cognate 71 kDa protein
IPI00003865	ARFEELNADLFR	300	311	37	29.4	3	1479.75	1479.75	0.384986	5	0.0710117	0.0219845	0.0780612
IPI00003865	DAGTIAGLNVLR	160	171	55	41	2	1198.67	1198.67	0.888132	5	0.0840895	0.0219845	0.0780612
IPI00003865	GTLDPVEK	312	319	20	14.5	2	857.449	857.449	0.936308	5	0.0805694	0.0219845	0.0780612
IPI00003865	IINEPTAAAIAYGLDKK	172	188	90	86.8	2	1786.98	1786.98	0.639141	5	0.0942849	0.0219845	0.0780612
IPI00003865	ITITNDKGR	501	509	25	19.3	2	1016.56	1016.56	2.52811	5	0.0816843	0.0219845	0.0780612
IPI00003865	MKEIAEAYLGK	127	137	47	41.3	3	1267.65	1267.65	0.364313	5	0.135457	0.0219845	0.0780612
IPI00003865	NQVAMNPTNTVFDAK	57	71	57	56.5	2	1664.78	1664.79	2.00146	5	0.0880963	0.0219845	0.0780612
IPI00003865	NSLESYAFNMK	540	550	66	65.9	2	1302.59	1302.59	1.06806	5	0.0692277	0.0219845	0.0780612
IPI00003865	TTPSYVAFTDTER	37	49	66	62.2	2	1486.69	1486.69	0.768685	5	0.0576155	0.0219845	0.0780612
IPI00003881	heterogeneous nuclear ribonucleoprotein F
IPI00003881	ATENDIYNFFSPLNPVR	300	316	57	57	2	1995.97	1995.97	0.427854	6	0.100733	0.0125707	0.097985
IPI00003881	MLGPEGGEGFVVK	2	14	52	42.6	2	1376.66	1376.66	0.150019	6	0.0984996	0.0125707	0.097985
IPI00003881	VHIEIGPDGR	317	326	37	36.7	2	1091.57	1091.57	0.139478	6	0.126205	0.0125707	0.097985
IPI00003881	YIEVFKSSQEEVR	180	192	25	19.8	3	1612.81	1612.81	2.97559	6	0.109079	0.0125707	0.097985
IPI00003886	Isoform 2 of Guanine nucleotide-binding protein-like 3
IPI00003886	CPQVEEAIVQSGQK	146	159	73	65.6	2	1571.76	1571.76	0.816724	5	0.176661	0.0365353	0.1413
IPI00003886	CPQVEEAIVQSGQKK	146	160	43	42.6	3	1699.86	1699.86	0.0981972	5	0.159655	0.0365353	0.1413
IPI00003886	DPLGCR	140	145	22	12	2	716.328	716.327	0.298335	5	0.21514	0.0365353	0.1413
IPI00003886	EAELRK	51	56	24	8.4	2	744.413	744.413	0.0693363	5	0.150407	0.0365353	0.1413
IPI00003886	ELPTVVFR	186	193	24	11.7	2	959.544	959.544	0.118523	5	0.177176	0.0365353	0.1413
IPI00003886	KDPGVPNSAPFK	34	45	33	26.9	3	1255.66	1255.66	0.0123493	5	0.139925	0.0365353	0.1413
IPI00003886	KDPGVPNSAPFKEALLR	34	50	65	62.5	4	1838	1838	0.34427	5	0.13052	0.0365353	0.1413
IPI00003886	KLETNPDIKPSNVEPMEKEFGLCK	79	102	29	25.7	4	2802.39	2802.39	0.051706	5	0.173124	0.0365353	0.1413
IPI00003886	KLVLILNK	160	167	39	39.5	2	939.648	939.647	0.633963	5	0.146409	0.0365353	0.1413
IPI00003886	KVIEASDVVLEVLDARDPLGCR	124	145	36	27.1	4	2453.29	2453.3	2.25004	5	0.117052	0.0365353	0.1413
IPI00003886	LEELKQQQKLDR	59	70	50	39.8	2	1526.84	1526.84	0.206159	5	0.111183	0.0365353	0.1413
IPI00003886	LLGGFQETCSK	231	241	38	36	2	1238.6	1238.6	1.41481	5	0.177024	0.0365353	0.1413
IPI00003886	LVLILNK	161	167	40	23.2	2	811.553	811.553	0.0833754	5	0.159945	0.0365353	0.1413
IPI00003886	NAAPFRSEVCFGK	213	225	24	19.6	2	1481.71	1481.71	1.66866	5	0.281022	0.0365353	0.1413
IPI00003886	NSLEFFTMLAQR	348	359	48	34.3	2	1471.71	1471.71	0.684936	5	0.137499	0.0365353	0.1413
IPI00003886	NSLEFFTMLAQRR	348	360	25	22.4	3	1627.81	1627.81	2.56834	5	0.159058	0.0365353	0.1413
IPI00003886	QITIIDSPSFIVSPLNSSSALALR	288	311	54	45.8	3	2528.38	2528.39	1.13017	5	0.206761	0.0365353	0.1413
IPI00003886	SEVCFGKEGLWK	219	230	33	31.2	3	1438.69	1438.69	0.907026	5	0.152947	0.0365353	0.1413
IPI00003886	SGFNLEELEK	413	422	35	29.8	2	1164.57	1164.57	0.0862019	5	0.160617	0.0365353	0.1413
IPI00003886	SGFNLEELEKNNAQSIR	413	429	103	101.7	2	1947.96	1947.97	1.07022	5	0.136575	0.0365353	0.1413
IPI00003886	SMQVVPLDK	279	287	35	21.6	2	1031.53	1031.53	0.145223	5	0.163813	0.0365353	0.1413
IPI00003886	SMQVVPLDKQITIIDSPSFIVSPLNSSSALALR	279	311	56	49.3	3	3541.91	3541.91	1.72999	5	0.206559	0.0365353	0.1413
IPI00003886	SPASIEVVKPMEAASAILSQADAR	312	335	43	31.5	3	2456.26	2456.26	0.755319	5	0.111687	0.0365353	0.1413
IPI00003886	SSIINSLKQEQMCNVGVSMGLTR	256	278	33	32.8	3	2567.25	2567.25	1.06201	5	0.197144	0.0365353	0.1413
IPI00003886	VGVIGFPNVGK	245	255	35	30.5	2	1085.62	1085.62	0.75345	5	0.156046	0.0365353	0.1413
IPI00003886	VIEASDVVLEVLDARDPLGCR	125	145	65	62.2	3	2325.2	2325.2	0.433838	5	0.174394	0.0365353	0.1413
IPI00003918	60S ribosomal protein L4
IPI00003918	AAAAAAALQAK	353	363	82	75.4	2	955.545	955.545	0.427312	6	3.05126	0.478937	0.76077
IPI00003918	AAVAGKKPVVGK	368	379	28	28.2	3	1123.71	1123.71	1.22224	6	3.17587	0.478937	0.76077
IPI00003918	AAVGVKK	384	390	39	15.7	2	671.433	671.433	0.190058	6	2.98373	0.478937	0.76077
IPI00003918	ACARPLISVYSEK	1	13	42	41.6	2	1534.78	1534.78	0.0399173	6	3.83651	0.478937	0.76077
IPI00003918	ACARPLISVYSEKGESSGK	1	19	64	59.8	3	2080.03	2080.02	0.591605	6	3.66106	0.478937	0.76077
IPI00003918	IEEVPELPLVVEDKVEGYKK	143	162	37	34.4	4	2312.25	2312.26	2.37571	6	4.03726	0.478937	0.76077
IPI00003918	IMLKLNPYAK	323	332	26	14.5	3	1205.68	1205.69	0.728407	6	4.12655	0.478937	0.76077
IPI00003918	KAAVGVKK	383	390	41	13.5	2	799.528	799.528	0.0349839	6	3.01849	0.478937	0.76077
IPI00003918	KPLVGKK	393	399	39	32.8	2	768.522	768.522	0.0599455	6	2.86619	0.478937	0.76077
IPI00003918	KPTTEEKKPAA	416	426	38	32.1	2	1198.66	1198.66	0.153388	6	2.59372	0.478937	0.76077
IPI00003918	KPVVGKK	374	380	34	23.2	2	754.506	754.507	0.324799	6	2.51643	0.478937	0.76077
IPI00003918	KQKKPLVGK	390	398	31	16.1	3	1024.68	1024.68	0.333283	6	2.7614	0.478937	0.76077
IPI00003918	LRVDKAAAAAAALQAK	348	363	57	57.2	3	1566.92	1566.92	0.195708	6	3.30451	0.478937	0.76077
IPI00003918	MINTDLSR	283	290	43	30.5	2	970.485	970.486	0.970703	6	2.81934	0.478937	0.76077
IPI00003918	NIPGITLLNVSK	222	233	30	26.2	2	1267.75	1267.75	0.384397	6	3.49864	0.478937	0.76077
IPI00003918	NTILR	337	341	22	7.6	1	621.391	621.391	0.75653	6	2.66158	0.478937	0.76077
IPI00003918	QKKPLVGKK	391	399	20	20.1	2	1024.68	1024.67	1.21325	6	2.64261	0.478937	0.76077
IPI00003918	RGPCIIYNEDNGIIK	204	218	36	30.5	3	1760.89	1760.89	0.98107	6	3.75101	0.478937	0.76077
IPI00003918	SGQGAFGNMCR	86	96	41	39.8	2	1205.5	1205.5	0.723538	6	2.79364	0.478937	0.76077
IPI00003918	TKEAVLLLK	163	171	37	27.5	2	1013.65	1013.65	1.29602	6	3.13107	0.478937	0.76077
IPI00003918	VDKAAAAAAALQAK	350	363	78	68.9	2	1297.74	1297.73	1.02561	6	3.23574	0.478937	0.76077
IPI00003918	YAICSALAASALPALVMSK	121	139	90	79.1	2	1952.01	1952.01	0.864621	6	3.49512	0.478937	0.76077
IPI00004290	hypothetical protein LOC
IPI00004290	AIQAVATNPK	202	211	37	37	2	1011.57	1011.57	0.5005	4	0.134175	0.0146211	0.11528
IPI00004290	ANAQVLGNNSR	321	331	59	54.2	2	1142.58	1142.58	0.809437	4	0.164934	0.0146211	0.11528
IPI00004290	DFGEEHPFYDR	26	36	27	27.2	2	1410.58	1410.58	3.3152	4	0.137308	0.0146211	0.11528
IPI00004290	ELFLIMNSYR	281	290	45	39.7	2	1284.65	1284.65	0.592928	4	0.119616	0.0146211	0.11528
IPI00004290	FGVGDDDDFRDQGLTRPK	337	354	42	27.5	3	2036.96	2036.95	1.47679	4	0.1239	0.0146211	0.11528
IPI00004290	FNFFVNK	595	601	25	19.8	2	914.465	914.465	0.0184917	4	0.122719	0.0146211	0.11528
IPI00004290	IGVAILQR	427	434	49	43.2	2	868.549	868.55	1.00562	4	0.125721	0.0146211	0.11528
IPI00004290	LAAVVGVER	729	737	52	39.3	2	912.539	912.54	0.337459	4	0.140116	0.0146211	0.11528
IPI00004290	LYAPFYSSDILIASPLGLR	438	456	74	58.2	2	2095.14	2095.14	0.44924	4	0.133935	0.0146211	0.11528
IPI00004290	MEAENLASVIDAR	582	594	72	67.1	2	1433.68	1433.68	0.662782	4	0.104829	0.0146211	0.11528
IPI00004290	SQSQLLNTLTKK	8	19	40	38	2	1359.77	1359.77	1.19088	4	0.115568	0.0146211	0.11528
IPI00004290	TNSQFLSGPQK	260	270	62	55	2	1205.6	1205.61	1.03454	4	0.139888	0.0146211	0.11528
IPI00004290	VLIVVPFR	355	362	30	22.7	2	947.626	947.625	1.43953	4	0.131197	0.0146211	0.11528
IPI00004459	Probable dimethyladenosine transferase
IPI00004459	LSINTQLLAR	175	184	81	73.8	2	1127.67	1127.67	0.36543	8	0.212067	0.013713	0.162718
IPI00004459	LVAELHKR	90	97	57	38.1	2	964.582	964.582	0.163044	8	0.195294	0.013713	0.162718
IPI00004459	SGAIGRR	6	12	21	1.1	2	715.409	715.409	0.212264	8	0.191109	0.013713	0.162718
IPI00004459	VQGTPVASK	98	106	33	24	2	885.492	885.492	0.481147	8	0.178895	0.013713	0.162718
IPI00005055	Hypothetical protein FLJ22965
IPI00005055	MKGTLIDNQFK	212	222	51	47.9	2	1309.67	1309.67	1.77428	8	0.445217	0.00770861	0.310662
IPI00005055	PKVVSR	2	7	24	20.4	2	684.428	684.428	0.400327	8	0.456119	0.00770861	0.310662
IPI00005132	guanine nucleotide binding protein-lik
IPI00005132	ACFGAENLMR	229	238	50	49.9	2	1183.51	1183.51	0.343546	5	0.404646	0.0317227	0.282226
IPI00005132	ACSVGAVPGITK	277	288	36	35.9	2	1158.61	1158.61	1.80554	5	0.411499	0.0317227	0.282226
IPI00005132	AVLADWVSGK	387	396	20	16.6	2	1044.56	1044.56	0.0177778	5	0.385627	0.0317227	0.282226
IPI00005132	CFQMEEAVLR	152	161	33	26.9	2	1281.58	1281.58	1.26878	5	0.410859	0.0317227	0.282226
IPI00005132	CSVPVDQASESLLK	213	226	24	23.1	2	1531.76	1531.75	1.28834	5	0.396003	0.0317227	0.282226
IPI00005132	FMQEVYLDKFIR	289	300	36	29.2	3	1603.81	1603.81	0.514139	5	0.400208	0.0317227	0.282226
IPI00005132	GGLYSQEQAAK	376	386	47	42.8	2	1150.56	1150.56	1.22687	5	0.404332	0.0317227	0.282226
IPI00005132	IADAIENK	470	477	61	38	2	872.46	872.461	0.355659	5	0.399853	0.0317227	0.282226
IPI00005132	IADAIENKTTVYK	470	482	31	17.5	3	1464.78	1464.78	0.140979	5	0.428715	0.0317227	0.282226
IPI00005132	IMETDPLQQGQALASALK	529	546	75	67.3	2	1928.99	1928.99	1.89156	5	0.370344	0.0317227	0.282226
IPI00005132	KGGLYSQEQAAK	375	386	47	43.5	2	1278.66	1278.66	0.997175	5	0.34026	0.0317227	0.282226
IPI00005132	LADPVTPVETILQR	328	341	37	29.8	2	1550.87	1550.87	1.25567	5	0.434059	0.0317227	0.282226
IPI00005132	RADKIASK	554	561	41	24.9	2	887.519	887.519	0.666335	5	0.330511	0.0317227	0.282226
IPI00005132	SNSMVDVCSVDRR	511	523	25	24	3	1539.68	1539.68	1.01167	5	0.441189	0.0317227	0.282226
IPI00005132	TIESYCQDVLR	84	94	52	51.8	2	1382.65	1382.65	0.735651	5	0.358693	0.0317227	0.282226
IPI00005132	VGVVGLPNVGK	255	265	20	10.3	2	1037.62	1037.62	0.393939	5	0.374351	0.0317227	0.282226
IPI00005154	FACT complex subunit SSRP1
IPI00005154	ADVIQATGDAICIFR	189	203	68	67.7	2	1648.82	1648.83	2.1002	4	0.115958	0.0199424	0.102779
IPI00005154	ASSGLLYPLER	347	357	43	33.4	2	1204.65	1204.65	1.45541	4	0.132927	0.0199424	0.102779
IPI00005154	EKIKSDHPGISITDLSK	563	579	33	29.6	3	1867.01	1867	1.31524	4	0.133864	0.0199424	0.102779
IPI00005154	FDEISFVNFAR	371	381	48	40.9	2	1343.65	1343.65	0.800533	4	0.0857635	0.0199424	0.102779
IPI00005154	FYVPPTQEDGVDPVEAFAQNVLSK	165	188	39	39.3	3	2649.3	2649.3	1.07415	4	0.0816693	0.0199424	0.102779
IPI00005154	IKSDHPGISITDLSK	565	579	45	44.8	3	1609.87	1609.87	1.04283	4	0.109359	0.0199424	0.102779
IPI00005154	KAGEIWK	580	586	42	27.5	2	830.465	830.465	0.536231	4	0.131079	0.0199424	0.102779
IPI00005154	KKPVEVK	533	539	23	12.3	2	826.528	826.527	0.691036	4	0.100211	0.0199424	0.102779
IPI00005154	KKPVEVKK	533	540	28	21.6	2	954.623	954.622	0.688781	4	0.0855317	0.0199424	0.102779
IPI00005154	LFDFVNAK	414	421	33	17	2	952.502	952.502	0.169778	4	0.111116	0.0199424	0.102779
IPI00005154	LSDFFK	85	90	29	20.2	2	755.385	755.385	0.263415	4	0.139073	0.0199424	0.102779
IPI00005154	NMSGSLYEMVSR	305	316	75	71	2	1372.61	1372.61	0.271921	4	0.109386	0.0199424	0.102779
IPI00005154	RPMSAYMLWLNASR	549	562	43	28.7	3	1694.84	1694.84	0.264557	4	0.134743	0.0199424	0.102779
IPI00005154	SFDFEIETK	388	396	23	23.5	2	1114.52	1114.52	0.239116	4	0.106708	0.0199424	0.102779
IPI00005154	TGKVDNIQAGELTEGIWR	37	54	32	25.1	3	1986.02	1986.02	0.528028	4	0.111312	0.0199424	0.102779
IPI00005154	VALGHGLK	56	63	49	37.4	2	793.481	793.481	0.574983	4	0.144141	0.0199424	0.102779
IPI00005159	Actin-like protein 2
IPI00005159	ELKQLYLER	320	328	23	12.3	3	1190.67	1190.67	0.377245	7	0.0452869	0.0047798	0.0477189
IPI00005159	ILLTEPPMNPTK	107	118	40	37.8	2	1352.74	1352.74	0.336532	7	0.0548453	0.0047798	0.0477189
IPI00005159	VGNIEIKDLMVGDEASELR	47	65	35	35	3	2103.05	2103.05	1.28955	7	0.0501982	0.0047798	0.0477189
IPI00005160	Actin-related protein 2/3 complex subunit 1B
IPI00005160	ASSEGGTAAGAGLDSLHK	308	325	39	36.1	3	1627.78	1627.78	0.937635	7	0.0969769	0.00837387	0.093674
IPI00005160	IFSAYIK	167	173	24	0	2	840.475	840.474	0.798385	7	0.117181	0.00837387	0.093674
IPI00005160	NAYVWTLK	74	81	27	21.5	2	993.528	993.527	0.931139	7	0.102793	0.00837387	0.093674
IPI00005160	NSVSQISVLSGGK	326	338	74	73.8	2	1274.68	1274.68	1.42372	7	0.1021	0.00837387	0.093674
IPI00005160	SLESALKDLK	360	369	25	10.4	3	1102.62	1102.62	0.155275	7	0.107649	0.00837387	0.093674
IPI00005160	VAWVSHDSTVCLADADKK	216	233	33	27.2	3	2000.96	2000.96	0.457234	7	0.0934337	0.00837387	0.093674
IPI00005179	Isoform 1 of DNA-directed RNA polymerase I 40 kDa polypeptide
IPI00005179	AASQAVEEMR	2	11	53	37	2	1132.52	1132.52	1.2596	7	0.00864105	0.00287913	0.00958297
IPI00005179	CFSPGVIEVQEVQGKK	256	271	39	37.6	3	1803.92	1803.92	0.156266	7	0.00954378	0.00287913	0.00958297
IPI00005179	ILLAEVPTMAVEK	79	91	49	29.4	2	1428.79	1428.79	0.924131	7	0.00709533	0.00287913	0.00958297
IPI00005179	LDTFSR	280	285	26	2.7	2	737.371	737.371	0.320133	7	0.0133825	0.00287913	0.00958297
IPI00005179	LLPDITLLEPVEGEAAEELSR	235	255	69	64.4	2	2293.21	2293.21	3.3359	7	0.0148559	0.00287913	0.00958297
IPI00005179	NQGDEEGTEIDTLQFR	126	141	112	106	2	1850.83	1850.83	0.367076	7	0.00745888	0.00287913	0.00958297
IPI00005179	VLVYNNTSIVQDEILAHR	92	109	27	26.3	3	2083.11	2083.11	0.32688	7	0.0077051	0.00287913	0.00958297
IPI00005179	VVLGEFGVR	14	22	46	36	2	974.555	974.555	0.484743	7	0.00872305	0.00287913	0.00958297
IPI00005198	Interleukin enhancer-binding factor 2
IPI00005198	GTMTTGHNVADLVVILK	111	127	48	32.5	3	1783.95	1783.95	1.04051	6	0.0598668	0.00680384	0.059821
IPI00005198	ILSHGGFRK	320	328	22	12.1	2	1013.58	1013.58	0.709538	6	0.0729923	0.00680384	0.059821
IPI00005198	NQDLAPNSAEQASILSLVTK	61	80	80	80.5	2	2098.09	2098.1	2.72729	6	0.0596418	0.00680384	0.059821
IPI00005198	VKPAPDETSFSEALLK	44	59	24	22.6	3	1730.91	1730.91	0.641706	6	0.068346	0.00680384	0.059821
IPI00005198	VKPAPDETSFSEALLKR	44	60	45	35.9	4	1887.01	1887.01	0.0495191	6	0.0544842	0.00680384	0.059821
IPI00005198	VLQSALAAIR	197	206	60	51.3	2	1040.63	1040.63	0.746255	6	0.0664325	0.00680384	0.059821
IPI00005477	TWIST neighbor
IPI00005477	GKLNITSLQFK	196	206	25	24.9	2	1247.72	1247.72	0.492309	6	0.136691	0.0150595	0.122332
IPI00005477	HIALSPR	56	62	28	27.4	2	798.481	798.481	0.834682	6	0.154983	0.0150595	0.122332
IPI00005477	KKDPETYEVDSGTTK	232	246	56	56	3	1696.82	1696.82	0.194065	6	0.158786	0.0150595	0.122332
IPI00005477	TGIREQLDAELLR	69	81	38	28	2	1512.83	1512.83	1.44206	6	0.125442	0.0150595	0.122332
IPI00005477	YSCLVAGPHQR	45	55	48	46.7	2	1286.62	1286.62	0.0253619	6	0.138678	0.0150595	0.122332
IPI00005477	YSESLLGVPIAYDNIK	82	97	43	42.8	2	1780.92	1780.92	0.972378	6	0.121718	0.0150595	0.122332
IPI00005492	WD repeat protein 5
IPI00005492	DGSLIVSSSYDGLCR	182	196	82	75.9	2	1627.75	1627.75	1.78659	7	0.258474	0.0526863	0.162009
IPI00005492	IWDTASGQCLK	197	207	42	42.2	2	1277.61	1277.61	0.720757	7	0.213791	0.0526863	0.162009
IPI00005492	TLIDDDNPPVSFVK	208	221	46	46.5	2	1558.79	1558.79	3.24483	7	0.15125	0.0526863	0.162009
IPI00005492	YILAATLDNTLK	228	239	35	27.5	2	1334.74	1334.74	0.342557	7	0.149805	0.0526863	0.162009
IPI00005675	NF-kappa-B-re
IPI00005675	CQNIYLTTGYAGSK	246	259	64	63.6	2	1574.74	1574.74	1.95026	4	0.153422	0.0202349	0.130265
IPI00005675	DASGQPIFNASAK	323	335	39	38.8	2	1304.64	1304.63	0.821997	4	0.147601	0.0202349	0.130265
IPI00005675	DIEQIIR	605	611	32	5.9	2	885.492	885.493	1.29592	4	0.162822	0.0202349	0.130265
IPI00005675	EGLGLDVER	589	597	44	34.8	2	986.503	986.504	0.881682	4	0.131811	0.0202349	0.130265
IPI00005675	ELTNDERK	627	634	34	20.9	2	1003.49	1003.49	0.11776	4	0.154618	0.0202349	0.130265
IPI00005675	EVNEQTHFASMPR	82	94	58	55.2	2	1544.7	1544.71	0.647305	4	0.173733	0.0202349	0.130265
IPI00005675	GAVEDVISRNEIQGR	525	539	55	46.3	3	1641.84	1641.84	2.65897	4	0.133532	0.0202349	0.130265
IPI00005675	ILQMAEGIDIGEMPSYDLVLSKPSK	4	28	62	57.9	3	2765.39	2765.38	2.04996	4	0.182468	0.0202349	0.130265
IPI00005675	KMGWTGGGLGK	561	571	37	28.4	2	1090.56	1090.56	1.50732	4	0.169953	0.0202349	0.130265
IPI00005675	LTATIWK	177	183	20	3.1	2	831.485	831.486	0.420452	4	0.157113	0.0202349	0.130265
IPI00005675	MGWTGGGLGK	562	571	42	33	2	978.459	978.46	0.962005	4	0.144499	0.0202349	0.130265
IPI00005675	MTVEYVYER	464	472	43	43.4	2	1188.55	1188.55	1.28033	4	0.139656	0.0202349	0.130265
IPI00005675	QIHQIAQK	635	642	22	16.9	2	964.545	964.545	0.236394	4	0.167415	0.0202349	0.130265
IPI00005675	RDIEQIIR	604	611	47	23.9	2	1041.59	1041.59	0.782871	4	0.13902	0.0202349	0.130265
IPI00005675	SAEEAYKQQIKEDNIGNQLLR	540	560	39	39	3	2446.25	2446.24	1.50053	4	0.139961	0.0202349	0.130265
IPI00005675	SESHTDLTFSR	616	626	30	25.2	3	1278.58	1278.58	0.497218	4	0.153405	0.0202349	0.130265
IPI00005675	TVKYEAAGEAVK	498	509	48	40.9	3	1264.67	1264.67	0.638925	4	0.0951617	0.0202349	0.130265
IPI00005705	Isoform Gamma-1 of Serine/threonine-protein phosphatase PP1-gamma catalytic subunit
IPI00005705	ADLDKLNIDSIIQR	2	15	44	35.6	3	1654.89	1654.89	0.081938	7	0.114683	0.0310125	0.14367
IPI00005705	AHQVVEDGYEFFAK	247	260	58	57.9	3	1638.77	1638.77	0.130809	7	0.152174	0.0310125	0.14367
IPI00005705	AHQVVEDGYEFFAKR	247	261	49	48.6	3	1794.87	1794.87	0.0098463	7	0.139752	0.0310125	0.14367
IPI00005705	FLHKHDLDLICR	235	246	22	19.8	3	1565.81	1565.82	0.954602	7	0.19185	0.0310125	0.14367
IPI00005705	GNHECASINR	123	132	36	30.2	2	1156.5	1156.51	1.36111	7	0.158781	0.0310125	0.14367
IPI00005705	IFCCHGGLSPDLQSMEQIR	169	187	40	40	3	2263.02	2263.01	2.29916	7	0.194531	0.0310125	0.14367
IPI00005705	IKYPENFFLLR	112	122	34	28.2	3	1438.8	1438.8	0.777702	7	0.196468	0.0310125	0.14367
IPI00005705	NVQLQENEIR	27	36	44	42.9	2	1241.64	1241.64	0.878007	7	0.193954	0.0310125	0.14367
IPI00006038	Isoform 1 of Nuclear pore complex protein Nup98-Nup96 precursor
IPI00006038	AGVSTNISTK	176	185	63	50	2	976.519	976.519	0.0494959	4	0.311418	0.0529656	0.226032
IPI00006038	ALTTPTHYK	543	551	21	21.1	2	1030.54	1030.55	0.724122	4	0.232119	0.0529656	0.226032
IPI00006038	ITNEKGECIVSDFTIGR	753	769	38	35.8	3	1937.95	1937.95	1.71652	4	0.332594	0.0529656	0.226032
IPI00006099	Ribosome biogenesis protein BMS1 homolog
IPI00006099	AEFEDQDDEAR	864	874	56	56.1	2	1323.52	1323.52	0.277014	2	0.146451	0.0268957	0.137814
IPI00006099	AGLSPANCQSDR	549	560	62	62	2	1274.57	1274.57	0.581085	2	0.173377	0.0268957	0.137814
IPI00006099	AGLSPANCQSDRVNLEK	549	565	61	60.8	2	1857.9	1857.9	0.726668	2	0.191603	0.0268957	0.137814
IPI00006099	ALPFKNKPK	1173	1181	21	16.1	2	1041.63	1041.63	1.2341	2	0.122162	0.0268957	0.137814
IPI00006099	ALRAPEGAFR	1074	1083	41	35.8	2	1086.59	1086.59	0.608333	2	0.150543	0.0268957	0.137814
IPI00006099	ASFEDKLLMSDIVFMR	1084	1099	35	31.8	3	1932.93	1932.94	2.29018	2	0.14412	0.0268957	0.137814
IPI00006099	DSLYKPILR	1148	1156	29	20.7	3	1103.63	1103.63	1.22219	2	0.135955	0.0268957	0.137814
IPI00006099	FEGAVIR	1056	1062	30	8.6	2	790.434	790.434	0.0455216	2	0.158791	0.0268957	0.137814
IPI00006099	FQTIPLYYIEDHNGR	951	965	32	23.8	3	1864.91	1864.91	1.31462	2	0.173352	0.0268957	0.137814
IPI00006099	FWTEVYPGAK	206	215	33	24	2	1196.59	1196.59	0.901542	2	0.190273	0.0268957	0.137814
IPI00006099	GMFNSALEVAK	1045	1055	67	67	2	1165.58	1165.58	0.803497	2	0.143391	0.0268957	0.137814
IPI00006099	GMFNSALEVAKFEGAVIR	1045	1062	43	42.3	3	1939.01	1939.01	0.256499	2	0.105425	0.0268957	0.137814
IPI00006099	GPVTIVSGK	116	124	54	51.9	2	856.502	856.502	0.722897	2	0.171313	0.0268957	0.137814
IPI00006099	HKADSLDCSR	727	736	26	25.9	2	1187.54	1187.54	1.52108	2	0.177219	0.0268957	0.137814
IPI00006099	IAATGVVLDLDK	1008	1019	73	69.3	2	1213.69	1213.69	0.503173	2	0.161456	0.0268957	0.137814
IPI00006099	IAATGVVLDLDKSIK	1008	1022	77	76.6	2	1541.9	1541.9	1.12514	2	0.168578	0.0268957	0.137814
IPI00006099	ILALLDALSTVHSQK	1207	1221	67	67	2	1607.92	1607.93	1.22212	2	0.139386	0.0268957	0.137814
IPI00006099	KAAEAFLR	674	681	36	12.9	2	904.513	904.513	0.402898	2	0.160175	0.0268957	0.137814
IPI00006099	KILALLDALSTVHSQK	1206	1221	93	93.2	2	1736.02	1736.02	0.351793	2	0.129162	0.0268957	0.137814
IPI00006099	KLSKPSQVSSGQK	616	628	67	47.8	2	1372.77	1372.77	0.827821	2	0.129311	0.0268957	0.137814
IPI00006099	KVSLYGYLR	279	287	42	35.3	2	1097.62	1097.62	0.455853	2	0.14048	0.0268957	0.137814
IPI00006099	LIYGTVTEDNEEEDDDTLEELGGLFR	692	717	55	50	3	2971.35	2971.35	1.04748	2	0.210122	0.0268957	0.137814
IPI00006099	LKANKDSLYKPILR	1143	1156	43	39.6	3	1657.99	1657.99	0.486539	2	0.1218	0.0268957	0.137814
IPI00006099	LLMSDIVFMR	1090	1099	48	41.7	2	1255.63	1255.63	0.926722	2	0.163685	0.0268957	0.137814
IPI00006099	LLQDLQLGDEEDAR	25	38	74	65.9	2	1613.79	1613.79	0.808586	2	0.167759	0.0268957	0.137814
IPI00006099	LLQDLQLGDEEDARKR	25	40	48	39.5	3	1897.99	1897.98	1.77414	2	0.137288	0.0268957	0.137814
IPI00006099	LSKPSQVSSGQK	617	628	37	31.5	2	1244.67	1244.67	0.473183	2	0.160408	0.0268957	0.137814
IPI00006099	LTEIRGPVTIVSGK	111	124	30	27.8	3	1468.86	1468.86	0.621696	2	0.131216	0.0268957	0.137814
IPI00006099	MEDLTNPEDIR	261	271	60	53.2	2	1347.6	1347.6	1.80557	2	0.243259	0.0268957	0.137814
IPI00006099	QKLTEIR	109	115	26	13.7	2	886.524	886.523	0.408971	2	0.148697	0.0268957	0.137814
IPI00006099	QQQAAPNLR	682	690	24	21.4	2	1024.54	1024.54	0.74627	2	0.157191	0.0268957	0.137814
IPI00006099	QQQAAPNLRK	682	691	38	28.1	2	1152.64	1152.64	0.119535	2	0.15039	0.0268957	0.137814
IPI00006099	RFQTIPLYYIEDHNGR	950	965	45	43	3	2021.01	2021.01	0.250217	2	0.15248	0.0268957	0.137814
IPI00006099	RPAVIREPHER	1195	1205	23	18.9	3	1358.75	1358.75	0.082829	2	0.163666	0.0268957	0.137814
IPI00006099	SQIHMPGVGDFAVSDISFLPDPCALPEQQK	295	324	50	46.1	3	3299.57	3299.56	2.88778	2	0.179192	0.0268957	0.137814
IPI00006099	SRDPIIFSVGWR	938	949	41	39.9	2	1431.76	1431.76	0.380823	2	0.100838	0.0268957	0.137814
IPI00006099	SSLKGAEGQLQ	1272	1282	35	20.2	2	1116.58	1116.58	1.5031	2	0.193542	0.0268957	0.137814
IPI00006099	STLIQCLIR	96	104	45	36.9	2	1108.64	1108.63	2.17319	2	0.187258	0.0268957	0.137814
IPI00006099	VLAEDEELYGDFEDLETGDVHK	772	793	56	55.8	3	2522.13	2522.14	2.15061	2	0.178453	0.0268957	0.137814
IPI00006099	VLAEDEELYGDFEDLETGDVHKGK	772	795	32	29.3	4	2707.25	2707.25	1.10172	2	0.176604	0.0268957	0.137814
IPI00006099	VNQPDRECK	718	726	25	24.2	2	1144.53	1144.53	0.0342619	2	0.166297	0.0268957	0.137814
IPI00006099	VQYEGFRPGMYVR	875	887	26	18.3	3	1616.78	1616.78	1.00006	2	0.154456	0.0268957	0.137814
IPI00006099	VSLYGYLR	280	287	47	42.9	2	969.528	969.529	1.11778	2	0.164152	0.0268957	0.137814
IPI00006099	VTLFSDSKPLGSEDIDNQGLMMPKEEK	392	418	28	28	3	3039.44	3039.44	1.07469	2	0.195867	0.0268957	0.137814
IPI00006099	VTLFSDSKPLGSEDIDNQGLMMPKEEKQMDLNTGR	392	426	20	0	4	3971.86	3971.86	0.418129	2	0.147521	0.0268957	0.137814
IPI00006099	WKEDLSR	667	673	27	3.7	2	932.472	932.472	0.140359	2	0.188078	0.0268957	0.137814
IPI00006197	Isoform 1 of Nuclear valosin-containing protein-like
IPI00006197	AVANESGLNFISVK	634	647	58	57.6	2	1447.77	1447.77	0.197801	4	0.122253	0.0195857	0.111563
IPI00006197	DQIMYER	843	849	43	34.4	2	953.428	953.428	0.0617814	4	0.135761	0.0195857	0.111563
IPI00006197	DSFFLDLSCEK	184	194	53	50	2	1359.6	1359.6	0.543981	4	0.10746	0.0195857	0.111563
IPI00006197	EASICALR	799	806	45	33.5	2	918.459	918.46	0.671394	4	0.160064	0.0195857	0.111563
IPI00006197	EICLGIPDEASR	429	440	21	19.4	2	1358.65	1358.65	0.781337	4	0.13246	0.0195857	0.111563
IPI00006197	GPELLNMYVGESER	648	661	73	71.8	2	1608.75	1608.75	0.156114	4	0.16005	0.0195857	0.111563
IPI00006197	GVLLHGPPGCGK	300	311	35	18.1	2	1190.62	1190.62	0.348523	4	0.135015	0.0195857	0.111563
IPI00006197	HFEEAFKK	827	834	23	5.5	2	1034.52	1034.52	0.0688438	4	0.125358	0.0195857	0.111563
IPI00006197	LGTEPTSETQDELQR	516	530	64	63.4	2	1702.8	1702.8	0.00756349	4	0.110923	0.0195857	0.111563
IPI00006197	LQESLSR	850	856	31	9.9	2	831.445	831.444	0.791375	3	0.144409	0.0195857	0.111563
IPI00006197	NLTELEDEHLAK	74	85	30	28.5	3	1410.7	1410.7	0.618574	4	0.133225	0.0195857	0.111563
IPI00006197	SGNEKGELK	814	822	33	18.9	2	960.488	960.486	1.46459	4	0.104901	0.0195857	0.111563
IPI00006197	TLFVGLPPPADR	743	754	36	29.1	2	1281.71	1281.71	0.798451	4	0.129264	0.0195857	0.111563
IPI00006197	VAAPEIVSGVSGESEQK	329	345	78	76.7	2	1685.85	1685.85	1.39491	4	0.105782	0.0195857	0.111563
IPI00006197	VFSIISSEKELK	62	73	34	17.2	3	1378.77	1378.77	0.740767	4	0.130905	0.0195857	0.111563
IPI00006197	VIQYLTSNK	17	25	46	45	2	1064.59	1064.59	0.381392	4	0.149617	0.0195857	0.111563
IPI00006197	VLVIGATNRPDSLDPALR	404	421	32	22	3	1906.06	1906.06	1.39707	4	0.0952888	0.0195857	0.111563
IPI00006197	VVNQLLTEMDGLEAR	701	715	67	67	2	1702.86	1702.85	0.891553	4	0.107193	0.0195857	0.111563
IPI00006197	VYSIDYGR	42	49	37	25	2	971.471	971.472	1.31228	3	0.127638	0.0195857	0.111563
IPI00006197	YVDIGVLASDLQR	29	41	73	62.3	2	1447.77	1447.77	1.07639	4	0.093883	0.0195857	0.111563
IPI00006379	Nucleolar protein NOP5
IPI00006379	AKLEAR	389	394	31	3.9	2	686.407	686.407	0.817425	5	0.0446158	0.146416	0.0672939
IPI00006379	EKLNLSCIHSPVVNELMR	100	117	35	28.1	3	2154.09	2154.09	0.493916	5	0.060569	0.146416	0.0672939
IPI00006379	EMAAMCLGLAHSLSR	134	148	26	22.5	3	1677.76	1677.76	0.368005	5	0.0550456	0.146416	0.0672939
IPI00006379	FQDTAEALAAFTALMEGK	50	67	96	96.4	2	1928.92	1928.92	1.35108	5	0.0400678	0.146416	0.0672939
IPI00006379	FQDTAEALAAFTALMEGKINK	50	70	34	27.4	3	2284.14	2284.14	0.467734	5	0.044525	0.146416	0.0672939
IPI00006379	HAASTVQILGAEK	311	323	70	66.9	2	1323.71	1323.71	0.469565	4	0.801245	0.146416	0.0672939
IPI00006379	IEQVDKEDEITEK	445	457	69	59.8	2	1574.77	1574.77	0.0913619	5	0.0585208	0.146416	0.0672939
IPI00006379	IEQVDKEDEITEKK	445	458	43	36.1	3	1702.86	1702.86	1.40463	5	0.0252215	0.146416	0.0672939
IPI00006379	IISDNLTYCK	197	206	62	62	2	1225.6	1225.6	1.29252	5	0.0486025	0.146416	0.0672939
IPI00006379	INKQLKK	68	74	26	10.3	2	870.565	870.566	1.50741	5	0.0349367	0.146416	0.0672939
IPI00006379	IVKEAHEPLAVADAK	79	93	60	57.1	2	1589.88	1589.88	0.962437	5	0.028764	0.146416	0.0672939
IPI00006379	KIEQVDKEDEITEK	444	457	81	67.2	2	1702.86	1702.86	0.117308	5	0.032446	0.146416	0.0672939
IPI00006379	KIVKEAHEPLAVADAK	78	93	35	34.7	3	1717.97	1717.97	0.277109	5	0.038437	0.146416	0.0672939
IPI00006379	KLQEVDSLWKEFETPEK	21	37	48	46.6	3	2105.07	2105.07	3.27251	5	0.0497371	0.146416	0.0672939
IPI00006379	LGGVIKEK	94	101	47	31.7	2	842.522	842.522	0.35971	4	0.0299022	0.146416	0.0672939
IPI00006379	LIAHAGSLLNLAK	298	310	58	49.8	2	1319.79	1319.79	1.82042	4	0.0210271	0.146416	0.0672939
IPI00006379	LNLSCIHSPVVNELMR	102	117	56	49	3	1896.95	1896.96	2.32361	5	0.0367422	0.146416	0.0672939
IPI00006379	LRTLEDR	395	401	20	9.1	2	901.498	901.498	0.0616894	5	0.0590188	0.146416	0.0672939
IPI00006379	LSELLPEEVEAEVK	222	235	37	27.1	2	1583.83	1583.83	0.143608	5	0.0488225	0.146416	0.0672939
IPI00006379	SQMDGLIPGVEPR	121	133	64	54.2	2	1413.69	1413.69	0.160109	5	0.0439634	0.146416	0.0672939
IPI00006379	TEKYEHKSEVK	416	426	44	33.3	2	1376.69	1376.69	0.110814	5	0.0369843	0.146416	0.0672939
IPI00006379	TQLYEYLQNR	269	278	54	52.5	2	1326.66	1326.66	1.73392	5	0.038225	0.146416	0.0672939
IPI00006379	TYDPSGDSTLPTCSK	427	441	51	51	2	1627.7	1627.71	1.18829	5	0.0479391	0.146416	0.0672939
IPI00006379	VEEEEEEKVAEEEETSVK	468	485	27	27.1	3	2120.95	2120.95	0.0405873	5	0.095285	0.146416	0.0672939
IPI00006379	VKVEEEEEEKVAEEEETSVK	466	485	34	34	3	2348.11	2348.11	0.354316	5	0.0393236	0.146416	0.0672939
IPI00006379	YDAFGEDSSSAMGVENR	372	388	104	104	2	1833.75	1833.74	1.8048	5	0.0383867	0.146416	0.0672939
IPI00006379	YGLIYHASLVGQTSPK	338	353	56	47.7	3	1732.91	1732.91	0.153993	5	0.0496725	0.146416	0.0672939
IPI00006702	PELP1
IPI00006702	DSLSPGQERPYSTVR	559	573	21	16.8	3	1690.83	1690.83	1.52895	2	0.0769009	0.0255073	0.107507
IPI00006702	GKLASFFLSR	215	224	23	20.6	2	1124.63	1124.63	0.553403	2	0.108257	0.0255073	0.107507
IPI00006702	GSPDGSLQTGKPSAPK	625	640	53	53.4	2	1525.77	1525.77	0.00280203	2	0.156805	0.0255073	0.107507
IPI00006702	KGDSNANSDVCAAALR	657	672	49	35.2	3	1647.76	1647.76	0.720468	2	0.14287	0.0255073	0.107507
IPI00006702	LASFFLSR	217	224	46	30.1	2	939.518	939.518	0.0509915	2	0.0969164	0.0255073	0.107507
IPI00006702	LLLLESVSGLLQPR	35	48	51	49.6	3	1536.92	1536.92	0.123836	2	0.109978	0.0255073	0.107507
IPI00006702	LPSLGAGFSQGLK	243	255	39	39.1	2	1273.7	1273.7	3.39765	2	0.145524	0.0255073	0.107507
IPI00006702	TGSAVAPVHPPNR	49	61	26	25.9	2	1301.68	1301.68	0.920192	2	0.119861	0.0255073	0.107507
IPI00006702	YAAQLPALFR	161	170	40	39.3	2	1148.63	1148.63	0.199616	2	0.126999	0.0255073	0.107507
IPI00006725	Probable ATP-dependent RNA helicase DDX23
IPI00006725	AQPLSLEELLAK	139	150	32	29.4	2	1310.74	1310.75	0.849239	4	0.106213	0.0113333	0.0894185
IPI00006725	LIDVLENR	529	536	22	18.1	2	970.545	970.544	0.528932	4	0.0901855	0.0113333	0.0894185
IPI00006900	Something about silencing protein 10
IPI00006900	AITYQIAK	410	417	38	29.4	2	906.517	906.518	0.118375	5	0.139049	0.0110177	0.111445
IPI00006900	ESPELLELIEDLKVK	222	236	32	26.6	3	1753.97	1753.97	0.986841	5	0.122253	0.0110177	0.111445
IPI00006900	EVRKEEQR	453	460	38	17.1	2	1072.56	1072.56	0.511076	5	0.124196	0.0110177	0.111445
IPI00006900	HLLTLKDDAVKK	324	335	31	24	3	1379.81	1379.81	0.708275	5	0.112418	0.0110177	0.111445
IPI00006900	KIDRNPR	427	433	25	6.1	2	897.514	897.514	0.523865	5	0.101969	0.0110177	0.111445
IPI00006900	KKLYYDTDYGSK	133	144	59	53	2	1479.72	1479.73	1.31819	5	0.136701	0.0110177	0.111445
IPI00006900	KLYYDTDYGSK	134	144	48	48	2	1351.63	1351.63	0.516362	5	0.123225	0.0110177	0.111445
IPI00006900	LSSEIR	318	323	26	0	2	703.386	703.387	0.432152	5	0.141786	0.0110177	0.111445
IPI00006900	LSVVDQK	311	317	27	18.5	2	787.444	787.443	1.23038	5	0.11438	0.0110177	0.111445
IPI00006900	LYYDTDYGSK	135	144	29	28.7	2	1223.53	1223.53	0.0847573	5	0.134019	0.0110177	0.111445
IPI00006900	NLINKLSVVDQK	306	317	21	15.5	3	1369.79	1369.79	1.3492	5	0.117728	0.0110177	0.111445
IPI00006900	NRGLTPR	418	424	22	3.1	2	812.462	812.462	0.783671	5	0.125871	0.0110177	0.111445
IPI00006900	RAITYQIAK	409	417	35	35.2	2	1062.62	1062.62	0.198892	5	0.113751	0.0110177	0.111445
IPI00006900	VSVKEKLK	210	217	27	19	2	929.591	929.591	0.206462	5	0.124756	0.0110177	0.111445
IPI00006900	VVKDLAK	203	209	56	39.3	2	771.485	771.486	0.19703	5	0.134524	0.0110177	0.111445
IPI00006900	YSGELSGIR	461	469	58	52.2	2	980.493	980.493	0.153867	5	0.128141	0.0110177	0.111445
IPI00006900	YYKEIEDR	378	385	33	24.3	2	1114.53	1114.53	0.0372257	5	0.137416	0.0110177	0.111445
IPI00006932	LUC7-like 2
IPI00006932	AMLDQLMGTSR	9	19	53	52.9	2	1253.57	1253.58	1.08693	6	0.108831	0.0263103	0.0827598
IPI00006932	LAETQEEISAEVAAK	108	122	94	94.2	2	1587.8	1587.8	1.12253	6	0.0716228	0.0263103	0.0827598
IPI00006987	ATP-dependent RNA helicase DDX24
IPI00006987	AKTGGTVSDQALLFGDDDAGEGPSSLIR	319	346	45	38.4	3	2776.35	2776.34	4.4355	3	0.264119	0.0366432	0.20124
IPI00006987	AQAVSEEEEEEEGKSSSPK	78	96	33	33.1	3	2048.9	2048.9	0.725159	3	0.338004	0.0366432	0.20124
IPI00006987	ATNEGLSLMLIGPEDVINFKK	681	701	41	39.8	3	2304.2	2304.21	2.77337	3	0.278512	0.0366432	0.20124
IPI00006987	CLVVDEADRMVEK	467	479	49	43.6	2	1562.74	1562.75	1.352	3	0.222785	0.0366432	0.20124
IPI00006987	DKLDILGAAETGSGK	229	243	52	48.1	2	1473.77	1473.76	2.24536	3	0.23341	0.0366432	0.20124
IPI00006987	ELAVQVK	398	404	33	21.9	2	785.465	785.465	0.0238929	3	0.241481	0.0366432	0.20124
IPI00006987	GIKVVGK	22	28	31	14.4	2	699.464	699.465	0.380455	3	0.270115	0.0366432	0.20124
IPI00006987	GLDIPKVQHVIHYQVPR	650	666	27	20.2	4	1998.12	1998.12	0.508493	3	0.244314	0.0366432	0.20124
IPI00006987	GLEPSQSTAAK	162	172	47	36.2	2	1087.55	1087.55	1.37005	3	0.291429	0.0366432	0.20124
IPI00006987	GLEPSQSTAAKVPK	162	175	46	42.7	2	1411.77	1411.76	1.66289	3	0.31033	0.0366432	0.20124
IPI00006987	HLLSQPLFTESQK	794	806	50	49.8	2	1526.81	1526.81	1.10701	3	0.249074	0.0366432	0.20124
IPI00006987	KDEDIPLFPVQTK	708	720	44	39.9	2	1528.81	1528.81	0.145007	3	0.254018	0.0366432	0.20124
IPI00006987	KGLEPSQSTAAK	161	172	24	9.5	2	1215.65	1215.65	1.23525	3	0.229511	0.0366432	0.20124
IPI00006987	LDLLMQK	535	541	36	26.1	2	859.484	859.484	0.165201	3	0.236739	0.0366432	0.20124
IPI00006987	LRNLEQFAR	627	635	46	34.5	2	1145.63	1145.63	0.388761	3	0.223918	0.0366432	0.20124
IPI00006987	LWELIK	448	453	22	6.4	2	800.48	800.48	0.738763	3	0.270045	0.0366432	0.20124
IPI00006987	MKLKDTK	1	7	42	10.7	2	862.495	862.494	0.423387	3	0.18652	0.0366432	0.20124
IPI00006987	MLNRRPEIVVATPGR	433	447	25	17.7	4	1723.95	1723.95	0.130655	3	0.225103	0.0366432	0.20124
IPI00006987	NAAPPPSNTEAPPGETR	262	278	46	43.5	2	1704.81	1704.81	1.85282	3	0.258154	0.0366432	0.20124
IPI00006987	NEATVETLTETK	556	567	81	80.1	2	1334.66	1334.66	0.288364	3	0.221551	0.0366432	0.20124
IPI00006987	NLEQFAR	629	635	22	18.9	2	876.445	876.446	0.333264	3	0.268224	0.0366432	0.20124
IPI00006987	NPSSLFSK	64	71	29	26.6	2	878.45	878.448	2.2005	3	0.304684	0.0366432	0.20124
IPI00006987	QHIDAVAR	405	412	29	18.2	2	908.483	908.483	0.288137	3	0.263372	0.0366432	0.20124
IPI00006987	RPEIVVATPGR	437	447	57	56.1	2	1193.69	1193.69	0.282454	3	0.216656	0.0366432	0.20124
IPI00006987	RPLLGLVLTPTR	386	397	30	29.5	2	1334.84	1334.84	0.52641	3	0.226525	0.0366432	0.20124
IPI00006987	RPLLGLVLTPTRELAVQVK	386	404	27	26.9	3	2103.3	2103.29	3.13805	3	0.132788	0.0366432	0.20124
IPI00006987	SESALSCLSK	826	835	37	36.1	2	1080.51	1080.51	0.0818476	3	0.292466	0.0366432	0.20124
IPI00006987	TAILVGGMSTQK	418	429	68	56.1	2	1204.65	1204.65	1.60649	3	0.297934	0.0366432	0.20124
IPI00006987	TAKLDLLMQK	532	541	48	31.7	3	1159.66	1159.66	0.661342	3	0.233332	0.0366432	0.20124
IPI00006987	TGGTVSDQALLFGDDDAGEGPSSLIR	321	346	77	76.8	2	2577.22	2577.22	0.82677	3	0.243389	0.0366432	0.20124
IPI00006987	TKYPTQSGKPPLLVSAPSK	807	825	46	39.8	3	1998.11	1998.11	1.35333	3	0.235009	0.0366432	0.20124
IPI00006987	TLKKDEDIPLFPVQTK	705	720	48	48.2	2	1871.04	1871.03	4.0031	3	0.25879	0.0366432	0.20124
IPI00006987	TSEIYVHR	667	674	51	18.4	2	1003.51	1003.51	0.269865	3	0.252266	0.0366432	0.20124
IPI00006987	VIDLTR	550	555	33	0	2	715.423	715.423	0.205823	3	0.300639	0.0366432	0.20124
IPI00006987	VIDLTRNEATVETLTETK	550	567	48	37.4	3	2032.07	2032.06	2.54174	3	0.251688	0.0366432	0.20124
IPI00006987	VQHVIHYQVPR	656	666	30	29.7	2	1374.75	1374.75	1.33588	3	0.249473	0.0366432	0.20124
IPI00006987	YMDVVK	721	726	21	10.5	2	753.373	753.374	0.840414	3	0.268204	0.0366432	0.20124
IPI00006987	YMDVVKER	721	728	49	38.2	2	1038.52	1038.52	0.906885	3	0.229167	0.0366432	0.20124
IPI00007004	Protein of unknown function DUF1665 family protein
IPI00007004	AKLISTVSK	199	207	26	26.1	2	945.586	945.587	1.10727	7	0.113452	0.0114915	0.0921061
IPI00007004	AKLISTVSKK	199	208	37	36.6	2	1073.68	1073.68	0.740123	7	0.0969163	0.0114915	0.0921061
IPI00007004	DKRLEWEMMCR	137	147	22	22.4	3	1552.69	1552.7	0.743605	7	0.0842824	0.0114915	0.0921061
IPI00007004	GVVQLFNAVQK	169	179	56	47.9	2	1201.68	1201.68	0.368325	7	0.0788852	0.0114915	0.0921061
IPI00007004	KDFISVLR	208	215	42	30.3	2	976.571	976.571	0.0494374	7	0.0972565	0.0114915	0.0921061
IPI00007004	KTPESKPTILVK	103	114	33	25.6	2	1339.81	1339.81	0.750423	7	0.0993269	0.0114915	0.0921061
IPI00007004	LEWEMMCR	140	147	30	30.4	2	1153.47	1153.47	0.379147	7	0.124175	0.0114915	0.0921061
IPI00007004	LISTVSK	201	207	39	20.9	2	746.454	746.453	0.588839	7	0.115041	0.0114915	0.0921061
IPI00007004	LISTVSKK	201	208	43	28.6	2	874.549	874.549	0.0904375	7	0.102979	0.0114915	0.0921061
IPI00007004	NVDEKVKEAGSSMR	183	196	68	53.3	2	1548.76	1548.76	0.82349	7	0.0993053	0.0114915	0.0921061
IPI00007004	QTEVKSEEGPGWTILR	235	250	30	22.6	3	1828.93	1828.93	0.65813	7	0.108422	0.0114915	0.0921061
IPI00007004	RLEWEMMCR	139	147	26	20.2	3	1309.57	1309.57	0.848737	7	0.108208	0.0114915	0.0921061
IPI00007004	TPESKPTILVK	104	114	33	31.8	3	1211.71	1211.71	1.22218	7	0.107608	0.0114915	0.0921061
IPI00007004	VKPDVVQDKETER	148	160	56	49.4	2	1541.8	1541.8	0.0266182	7	0.100062	0.0114915	0.0921061
IPI00007004	VSEEENLK	10	17	30	27.1	2	946.461	946.461	0.455484	7	0.103018	0.0114915	0.0921061
IPI00007004	VSEEENLKK	10	18	35	21.4	3	1074.56	1074.56	0.536848	7	0.100922	0.0114915	0.0921061
IPI00007004	VSEEENLKKTPK	10	21	45	36.7	2	1400.75	1400.75	0.584671	7	0.0847961	0.0114915	0.0921061
IPI00007089	TGF-beta-inducible nuclear protein 1
IPI00007089	AKVLSNMIK	99	107	33	26.3	3	1018.58	1018.58	0.0284926	8	0.755097	0.0519349	0.430603
IPI00007089	AQGETEVLK	126	134	22	15.3	2	973.508	973.508	0.131981	8	0.811342	0.0519349	0.430603
IPI00007089	AQGETEVLKVIR	126	137	59	54.3	2	1341.76	1341.76	1.28386	8	0.811345	0.0519349	0.430603
IPI00007089	LYHKQR	49	54	27	14.7	2	843.471	843.47	2.35226	8	0.74881	0.0519349	0.430603
IPI00007089	PQNEYIELHR	2	11	61	57.5	2	1303.66	1303.66	0.433871	8	0.738553	0.0519349	0.430603
IPI00007089	PQNEYIELHRKR	2	13	25	22.2	3	1581.84	1581.83	2.03826	8	0.672311	0.0519349	0.430603
IPI00007729	Isoform 1 of Nucleolar protein 7
IPI00007729	AAVQFLNNAWGIQKK	224	238	42	36.4	2	1686.92	1686.92	0.817638	7	0.535461	0.0640213	0.354438
IPI00007729	DKTLLK	90	95	20	4.6	2	716.443	716.443	0.179231	7	0.554281	0.0640213	0.354438
IPI00007729	FLSLANK	211	217	39	15.7	2	791.454	791.455	0.757969	7	0.580532	0.0640213	0.354438
IPI00007729	LKDQDLR	177	183	22	8.6	2	886.487	886.487	0.167776	7	0.517798	0.0640213	0.354438
IPI00007729	LTTASQTNIKK	122	132	36	22.2	2	1203.68	1203.68	0.12379	7	0.529015	0.0640213	0.354438
IPI00007729	QQAAQAFIHNSLYGPGTNR	187	205	32	22.7	3	2072.02	2072.03	3.04303	7	0.578686	0.0640213	0.354438
IPI00007729	RLPVKR	218	223	23	6.7	2	767.513	767.514	1.00866	7	0.435281	0.0640213	0.354438
IPI00007729	RREELFIEQK	100	109	21	12.5	2	1346.73	1346.73	0.674124	7	0.431832	0.0640213	0.354438
IPI00007729	SYLAVR	171	176	26	10.6	1	707.397	707.396	0.197953	7	0.556594	0.0640213	0.354438
IPI00007729	TTVNKFLSLANK	206	217	49	43.8	2	1334.76	1334.75	0.88947	7	0.64407	0.0640213	0.354438
IPI00007729	VKEVNLQK	137	144	41	30.1	2	956.565	956.566	0.604316	7	0.548296	0.0640213	0.354438
IPI00007729	VQKVQSVSQNK	160	170	41	29.5	2	1243.69	1243.69	0.637693	7	0.582666	0.0640213	0.354438
IPI00007729	VQLRPR	2	7	21	0	2	767.477	767.477	0.0687857	7	0.642992	0.0640213	0.354438
IPI00007928	Pre-mRNA-processing-splicing factor 8
IPI00007928	LLILALER	838	845	45	33.2	2	939.612	939.612	0.539363	2	0.07407	0.0101204	0.0751241
IPI00007928	TAEEVAALIR	1841	1850	71	55.1	2	1071.59	1071.59	0.321447	2	0.0883823	0.0101204	0.0751241
IPI00008283	Zinc finger protein 106 homolog
IPI00008283	AALQTAYVEVQR	1079	1090	41	30.1	2	1347.71	1347.71	1.20134	2	0.775964	0.169791	0.442117
IPI00008283	IGTLGSATTELLSGSTR	604	620	86	84.3	2	1668.9	1668.9	0.793144	2	0.755389	0.169791	0.442117
IPI00008283	LGFPASLQR	722	730	47	33.3	2	993.57	993.569	1.36897	1	0.615103	0.169791	0.442117
IPI00008283	VTTSTWEDSR	1396	1405	39	36.8	2	1180.54	1180.53	1.47197	2	1.02351	0.169791	0.442117
IPI00008433	40S ribosomal protein S5
IPI00008433	AQCPIVER	63	70	40	30	2	977.506	977.506	0.109944	10	4.85109	3.63438	0.857729
IPI00008433	KAQCPIVER	62	70	34	30.9	2	1099.58	1099.58	0.272147	10	10.106	3.63438	0.857729
IPI00008433	RQAVDVSPLR	135	144	31	16.3	3	1151.68	1151.68	1.45374	9	3.12938	3.63438	0.857729
IPI00008437	Probable ribosome biogenesis protein RLP24
IPI00008437	APLAGKGK	136	143	32	26.5	2	740.454	740.455	0.518924	10	0.236477	0.01557	0.180979
IPI00008437	NEPIKYQR	76	83	52	37.8	2	1046.55	1046.55	0.533248	10	0.217907	0.01557	0.180979
IPI00008437	QAKFIMNR	104	111	32	23.3	2	1022.53	1022.53	1.38424	10	0.228888	0.01557	0.180979
IPI00008437	VEEIKQKR	96	103	22	0.1	3	1028.6	1028.6	0.58108	10	0.200605	0.01557	0.180979
IPI00008530	60S acidic ribosomal protein P0
	TSFFQALGITTK	135	146	71	71.4	2	1312.7	1312.7	0.150783	7	0.118067	0	0.105599
IPI00008575	Isoform 1 of KH domain-containing, RNA-binding, signal transduction-associated protein
IPI00008575	FNFVGK	170	175	30	18.6	2	710.375	710.376	0.839005	5	0.0624665	0.00786209	0.0529894
IPI00008575	ILGPQGNTIKR	176	186	41	37.5	2	1195.7	1195.7	0.928949	5	0.0618324	0.00786209	0.0529894
IPI00008575	RLQEETGAK	186	194	42	35.1	2	1030.54	1030.54	0.876861	5	0.0438878	0.00786209	0.0529894
IPI00008575	SGSMDPSGAHPSVR	18	31	42	42.1	3	1399.62	1399.62	0.980391	5	0.0593024	0.00786209	0.0529894
IPI00008575	VLIPVKQYPK	160	169	27	17.2	3	1183.73	1183.73	0.083687	5	0.0522829	0.00786209	0.0529894
IPI00008708	Ribosomal L1 domain-containing protein 1
IPI00008708	AAESETPGKSPEK	418	430	42	42.2	2	1329.64	1329.64	0.0460025	5	0.111845	0.0271373	0.107328
IPI00008708	AAESETPGKSPEKKPK	418	433	44	43.9	2	1682.88	1682.89	1.17647	5	0.0908181	0.0271373	0.107328
IPI00008708	AQVKATNESEDEIPQLVPIGKK	353	374	31	29.2	3	2393.28	2393.27	3.81096	5	0.202803	0.0271373	0.107328
IPI00008708	ATNESEDEIPQLVPIGK	357	373	43	39.6	2	1838.93	1838.92	0.971233	5	0.179663	0.0271373	0.107328
IPI00008708	ATNESEDEIPQLVPIGKK	357	374	41	40.7	2	1967.02	1967.02	1.70491	5	0.135686	0.0271373	0.107328
IPI00008708	EINDCIGGTVLNISK	193	207	86	84.2	2	1631.82	1631.82	1.09132	5	0.120428	0.0271373	0.107328
IPI00008708	ERNFEK	293	298	20	7.7	2	821.403	821.404	0.930425	5	0.114536	0.0271373	0.107328
IPI00008708	FFTTPSK	462	468	33	18.2	2	826.422	826.423	0.205645	4	0.195191	0.0271373	0.107328
IPI00008708	GLSEKLPEKWESVK	236	249	35	30.6	3	1628.88	1628.87	1.5636	5	0.0916681	0.0271373	0.107328
IPI00008708	IKEEAVKEK	434	442	40	26	3	1072.61	1072.61	0.215294	5	0.119711	0.0271373	0.107328
IPI00008708	IPSKELR	73	79	44	22.5	2	841.502	841.503	0.503878	5	0.127697	0.0271373	0.107328
IPI00008708	KALPASETPK	408	417	38	32	3	1040.59	1040.59	0.510509	5	0.138678	0.0271373	0.107328
IPI00008708	KKVPVSVNLLSK	177	188	38	38.3	2	1310.83	1310.83	0.769778	5	0.0806601	0.0271373	0.107328
IPI00008708	KLLNKHGIK	116	124	28	23.2	3	1049.67	1049.67	0.0255593	5	0.157585	0.0271373	0.107328
IPI00008708	KPKVPQST	483	490	28	26.2	2	883.513	883.514	1.30119	5	0.126513	0.0271373	0.107328
IPI00008708	KQLDKEQVR	29	37	49	38.9	2	1142.64	1142.64	0.314375	5	0.0987656	0.0271373	0.107328
IPI00008708	KSPAKSPNPSTPR	391	403	50	47	3	1365.74	1365.74	0.260785	5	0.103591	0.0271373	0.107328
IPI00008708	KTASVLSKDDVAPESGDTTVK	311	331	48	44.9	3	2147.1	2147.1	2.14636	5	0.154537	0.0271373	0.107328
IPI00008708	KTPANEKVEIQK	374	385	44	36.2	2	1383.77	1383.77	0.375035	5	0.0948163	0.0271373	0.107328
IPI00008708	KVPVSVNLLSK	178	188	45	33.6	3	1182.73	1182.73	0.741878	5	0.100349	0.0271373	0.107328
IPI00008708	LLFVKTEK	250	257	34	23.6	2	976.596	976.597	0.957665	5	0.0996727	0.0271373	0.107328
IPI00008708	LLPSLIGR	164	171	41	25.8	2	867.554	867.555	0.761316	5	0.123063	0.0271373	0.107328
IPI00008708	LLSSFDFFLTDAR	148	160	89	87.9	2	1530.77	1530.77	1.14738	5	0.0966555	0.0271373	0.107328
IPI00008708	LTLPHSIR	82	89	30	15.2	2	935.555	935.555	0.653491	5	0.130046	0.0271373	0.107328
IPI00008708	MEDSASASLSSAAATGTSTSTPAAPTAR	1	28	95	91.6	3	2638.2	2638.21	0.928081	5	0.11963	0.0271373	0.107328
IPI00008708	MEDSASASLSSAAATGTSTSTPAAPTARK	1	29	79	79	3	2782.29	2782.29	0.472343	5	0.133261	0.0271373	0.107328
IPI00008708	NFEKQKER	295	302	47	25.6	2	1077.56	1077.56	0.412451	5	0.106006	0.0271373	0.107328
IPI00008708	QLDKEQVR	30	37	47	28.1	2	1014.55	1014.55	0.547882	5	0.102589	0.0271373	0.107328
IPI00008708	RKALPASETPK	407	417	35	23.4	3	1196.69	1196.69	0.711288	5	0.0991419	0.0271373	0.107328
IPI00008708	RLLPSLIGR	163	171	42	41.6	2	1023.66	1023.66	0.356098	5	0.0997838	0.0271373	0.107328
IPI00008708	SDSEDICLFTK	90	100	56	55.9	2	1313.58	1313.58	0.882426	5	0.132888	0.0271373	0.107328
IPI00008708	SPAKSPNPSTPR	392	403	44	39.7	3	1237.64	1237.64	1.69801	5	0.1229	0.0271373	0.107328
IPI00008708	SPNPSTPR	396	403	23	17.9	2	854.425	854.424	0.393997	5	0.124268	0.0271373	0.107328
IPI00008708	SPSLGKK	443	449	37	24.8	2	715.423	715.423	0.282701	5	0.128586	0.0271373	0.107328
IPI00008708	TASVLSKDDVAPESGDTTVK	312	331	31	18.6	3	2019	2019	2.58453	5	0.110844	0.0271373	0.107328
IPI00008708	TPANEKVEIQK	375	385	54	47.3	2	1255.68	1255.68	0.296788	5	0.111752	0.0271373	0.107328
IPI00008708	TVSQIISLQTLK	125	136	57	53	2	1329.79	1329.79	0.33087	5	0.0971826	0.0271373	0.107328
IPI00008708	TVSQIISLQTLKK	125	137	21	16.1	2	1457.88	1457.88	2.21598	5	0.113852	0.0271373	0.107328
IPI00008708	VPVSVNLLSK	179	188	45	43.4	2	1054.64	1054.64	1.61782	5	0.11898	0.0271373	0.107328
IPI00008708	VRLTLPHSIR	80	89	26	16.1	3	1190.72	1190.72	0.391265	5	0.0926624	0.0271373	0.107328
IPI00008963	Interferon-stimulated 20 kDa exonu
IPI00008963	AAVSWLTPAPSK	96	107	63	54.5	2	1226.67	1226.67	1.81459	7	0.186085	0.0297992	0.156816
IPI00008963	AAVSWLTPAPSKK	96	108	35	22.6	3	1354.76	1354.76	0.425166	7	0.152896	0.0297992	0.156816
IPI00008963	ADCPENATMSLK	293	304	34	26.8	2	1335.58	1335.58	1.17719	7	0.22312	0.0297992	0.156816
IPI00008963	ALQYFHPK	270	277	22	16.8	2	1002.53	1002.53	3.55389	7	0.227101	0.0297992	0.156816
IPI00008963	DTSHIPPLNR	282	291	28	19	3	1148.59	1148.59	0.198518	7	0.181084	0.0297992	0.156816
IPI00008963	GHVSSLAR	193	200	29	16.5	2	825.446	825.446	0.650978	7	0.142193	0.0297992	0.156816
IPI00008963	INSHPTR	129	135	39	29.5	2	823.43	823.43	0.3556	7	0.200818	0.0297992	0.156816
IPI00008963	IVVGHAIHNDFK	258	269	42	40	2	1348.73	1348.73	1.25726	7	0.203277	0.0297992	0.156816
IPI00008963	KADCPENATMSLK	292	304	31	31.3	2	1479.67	1479.67	1.30121	7	0.235188	0.0297992	0.156816
IPI00008963	KGETPTVDGTWK	61	72	23	11.8	2	1317.66	1317.66	0.709839	7	0.1703	0.0297992	0.156816
IPI00008963	LLNRDIQVGK	310	319	47	40.4	2	1154.68	1154.68	0.898173	7	0.165531	0.0297992	0.156816
IPI00008963	LVEVEWEEHLAR	337	348	28	23.8	3	1508.76	1508.76	0.912503	7	0.187916	0.0297992	0.156816
IPI00008963	STLLLNLDFGEPPPKK	2	17	38	29.5	3	1809.99	1809.99	0.286486	7	0.184994	0.0297992	0.156816
IPI00008963	VDLLGEFQSALPK	116	128	72	64.8	2	1415.77	1415.77	0.390422	7	0.143222	0.0297992	0.156816
IPI00009104	RuvB-like 2
IPI00009104	AVLIAGQPGTGK	71	82	38	37.8	2	1110.64	1110.64	0.71004	6	0.0209694	0.0304721	0.0528011
IPI00009104	GLGLDDALEPR	29	39	74	55.9	2	1154.59	1154.59	1.1252	6	0.0684882	0.0304721	0.0528011
IPI00009104	VYSLFLDESR	428	437	61	47.9	2	1227.61	1227.62	1.71795	6	0.0777759	0.0304721	0.0528011
IPI00009328	Probable ATP-dependent RNA helicase DDX48
IPI00009328	ATTATMATSGSAR	1	13	66	66.1	2	1282.58	1282.58	0.455682	6	0.110509	0.0121679	0.0964387
IPI00009328	GIYAYGFEKPSAIQQR	51	66	56	54.3	2	1826.93	1826.93	1.19662	6	0.0978372	0.0121679	0.0964387
IPI00009328	GRDVIAQSQSGTGK	74	87	76	71.6	2	1402.72	1402.72	1.40206	6	0.122805	0.0121679	0.0964387
IPI00009328	GVAINFVKNDDIR	374	386	36	26.7	3	1459.78	1459.78	0.559243	6	0.109043	0.0121679	0.0964387
IPI00009328	KGVAINFVKNDDIR	373	386	42	25.7	4	1587.87	1587.87	0.445078	6	0.115459	0.0121679	0.0964387
IPI00009328	KVDWLTEK	288	295	24	22.9	2	1017.55	1017.55	0.35627	6	0.10606	0.0121679	0.0964387
IPI00009328	VLISTDVWAR	329	338	40	40.5	2	1158.64	1158.64	1.21699	6	0.085409	0.0121679	0.0964387
IPI00009464	Isoform 1 of Exosome component 10
IPI00009464	AAAEQAISVR	759	768	75	49.1	2	1014.55	1014.55	0.572523	4	0.274352	0.0354557	0.13587
IPI00009464	APVSQAAK	703	710	27	18.6	2	770.429	770.428	0.31525	4	0.161886	0.0354557	0.13587
IPI00009464	AQNIMESFENPFR	681	693	82	82	2	1597.72	1597.72	0.166568	4	0.143126	0.0354557	0.13587
IPI00009464	ASGGLPQFGDEYDFYR	49	64	40	39.9	2	1820.8	1820.8	1.23085	3	0.15066	0.0354557	0.13587
IPI00009464	ERPQDRPEDLDVPPALADFIHQQR	222	245	25	15.2	5	2841.42	2841.4	4.46889	4	0.228112	0.0354557	0.13587
IPI00009464	FALGSVVAVTK	38	48	66	52.7	2	1090.64	1090.64	0.499032	3	0.13295	0.0354557	0.13587
IPI00009464	FIKPIFTDESYLELYR	481	496	31	20.7	3	2033.05	2033.06	2.65068	4	0.10907	0.0354557	0.13587
IPI00009464	FIKPIFTDESYLELYRK	481	497	23	18.4	4	2161.15	2161.15	0.445479	4	0.131862	0.0354557	0.13587
IPI00009464	HSLDHLLK	401	408	39	25.7	2	961.534	961.534	0.509426	4	0.149357	0.0354557	0.13587
IPI00009464	IDNSNTPFLPK	191	201	39	33.6	2	1244.64	1244.64	0.0747146	3	0.128826	0.0354557	0.13587
IPI00009464	IKQSVGNK	858	865	20	12.1	2	872.508	872.509	1.08566	4	0.147537	0.0354557	0.13587
IPI00009464	IRPLPEEMLSYAR	426	438	46	33.9	3	1573.83	1573.83	1.22393	4	0.117139	0.0354557	0.13587
IPI00009464	IYEISNR	717	723	34	23	2	893.461	893.461	0.886559	4	0.135435	0.0354557	0.13587
IPI00009464	KAQNIMESFENPFR	680	693	37	32.7	3	1709.82	1709.82	0.099104	4	0.155204	0.0354557	0.13587
IPI00009464	KGPLTVAQK	671	679	42	33	2	940.571	940.57	0.871467	4	0.142406	0.0354557	0.13587
IPI00009464	KPKDPEPPEKEFTPYDYSQSDFK	804	826	28	22	4	2771.3	2771.3	0.885852	4	0.206877	0.0354557	0.13587
IPI00009464	LAQVQVQK	726	733	42	26.6	2	912.539	912.54	0.517177	4	0.173984	0.0354557	0.13587
IPI00009464	LAQVQVQKDSK	726	736	46	37.8	2	1242.69	1242.69	0.263983	4	0.143211	0.0354557	0.13587
IPI00009464	LLNLGR	395	400	33	4.5	2	684.428	684.428	0.464614	4	0.167541	0.0354557	0.13587
IPI00009464	LYCNVDSNKQYQLADWR	409	425	22	18.9	3	2172.01	2172	0.45528	4	0.189363	0.0354557	0.13587
IPI00009464	MFLPSLGHR	694	702	56	48.4	3	1072.55	1072.55	0.913705	4	0.171987	0.0354557	0.13587
IPI00009464	NQQPVLPAGLQVPK	137	150	30	29.6	2	1487.85	1487.85	0.863651	4	0.162112	0.0354557	0.13587
IPI00009464	QQVVLENAAK	769	778	29	28.6	2	1098.6	1098.6	0.0967767	3	0.167157	0.0354557	0.13587
IPI00009464	QYQLADWR	418	425	33	27.3	2	1078.52	1078.52	0.502117	4	0.165335	0.0354557	0.13587
IPI00009464	SDGEMVLPGFPDADSFVK	20	37	34	33.7	2	1909.88	1909.87	1.13882	4	0.154138	0.0354557	0.13587
IPI00009464	SEVAAGVKK	584	592	26	17	2	887.508	887.508	0.0477716	4	0.13642	0.0354557	0.13587
IPI00009464	SFLGLTCLMQISTR	321	334	58	43.9	2	1625.83	1625.83	0.250845	4	0.124958	0.0354557	0.13587
IPI00009464	SGPLPSAERLENVLFGPHDCSHAPPDGYPIIPTSGSVPVQK	593	633	20	17.6	5	4322.14	4322.14	0.910606	4	0.225015	0.0354557	0.13587
IPI00009464	TEDFIIDTLELR	335	346	59	50.4	2	1463.75	1463.75	0.974588	4	0.117086	0.0354557	0.13587
IPI00009464	VFHGADSDIEWLQK	364	377	31	27.1	3	1643.79	1643.8	1.20047	4	0.132006	0.0354557	0.13587
IPI00009464	VGILLDEASGVNKNQQPVLPAGLQVPK	124	150	32	30.7	3	2783.55	2783.55	1.3864	4	0.119699	0.0354557	0.13587
IPI00009464	VLSATSATK	11	19	33	32.1	2	876.492	876.491	0.979998	3	0.153768	0.0354557	0.13587
IPI00009464	YNWPQR	880	885	22	19	2	862.409	862.408	0.468546	4	0.170138	0.0354557	0.13587
IPI00009471	WD repeat protein 3
IPI00009471	AAITTLK	108	114	27	18	2	716.443	716.443	0.230064	3	0.129185	0.0296816	0.125046
IPI00009471	AAITTLKYDQLGGR	108	121	59	58.8	2	1505.82	1505.82	0.96161	4	0.144874	0.0296816	0.125046
IPI00009471	DAITQALFLR	150	159	68	60.3	2	1146.64	1146.64	0.325783	3	0.102257	0.0296816	0.125046
IPI00009471	DTDIIVWDVINESGLYR	128	144	55	55.1	2	2006.99	2007	1.93043	4	0.137414	0.0296816	0.125046
IPI00009471	DVIGFNMAGLDYLKR	893	907	47	44.8	2	1710.88	1710.88	1.09844	4	0.166574	0.0296816	0.125046
IPI00009471	FWDFELVKDENSTQK	522	536	39	35.4	3	1884.89	1884.89	0.0182809	3	0.138618	0.0296816	0.125046
IPI00009471	GFVTGGADKSVK	510	521	52	43.7	2	1164.61	1164.61	0.845397	4	0.139672	0.0296816	0.125046
IPI00009471	GSSPGIQDTLEAEDGAFETDEAPEDR	239	264	41	41	3	2735.17	2735.17	0.150997	4	0.206909	0.0296816	0.125046
IPI00009471	ILACHGTDSVLELFCILSK	293	311	24	21.1	3	2175.11	2175.11	0.731526	3	0.14945	0.0296816	0.125046
IPI00009471	IMEAIELYREETAK	760	773	52	46	2	1694.85	1694.86	1.59024	4	0.129867	0.0296816	0.125046
IPI00009471	IWGLDFGDCHK	617	627	41	37.8	2	1346.61	1346.61	0.0610698	4	0.223416	0.0296816	0.125046
IPI00009471	LITGASDSELR	206	216	56	52.4	2	1160.6	1160.6	0.696878	3	0.129273	0.0296816	0.125046
IPI00009471	LKGHKDAITQALFLR	145	159	44	38.5	3	1709.99	1709.99	1.16236	4	0.144964	0.0296816	0.125046
IPI00009471	LLAVSLLDCTVK	563	574	74	68.4	2	1330.75	1330.75	0.513237	3	0.116474	0.0296816	0.125046
IPI00009471	LRETTISK	880	887	28	8.5	2	946.545	946.544	0.933912	3	0.130672	0.0296816	0.125046
IPI00009471	QVVIGTK	468	474	24	15.6	2	743.454	743.454	0.211676	4	0.155095	0.0296816	0.125046
IPI00009471	SFDLIHSPHGELK	367	379	25	22.1	3	1478.75	1478.75	0.796437	4	0.124087	0.0296816	0.125046
IPI00009471	TLQLDEDVLCVSYSPNQK	545	562	58	48.6	2	2108.01	2108.01	0.0471462	4	0.175669	0.0296816	0.125046
IPI00009471	TLSFSSDNIAVLSAAADSIK	420	439	93	89.3	2	2009.03	2009.03	0.187049	3	0.10062	0.0296816	0.125046
IPI00009471	VVNLAVDK	282	289	22	16.4	2	856.502	856.502	0.804625	4	0.150019	0.0296816	0.125046
IPI00009471	VVNLAVDKTGR	282	292	57	55.8	2	1170.67	1170.67	0.236752	3	0.109455	0.0296816	0.125046
IPI00009471	VWDIAYLQEIEDPEEPDPKK	217	236	31	23.3	3	2413.17	2413.17	1.1001	3	0.15772	0.0296816	0.125046
IPI00009471	YDQLGGR	115	121	31	27.3	2	807.387	807.387	0.565941	4	0.156813	0.0296816	0.125046
IPI00009471	YVASAVFGVIGSQK	10	23	90	67.3	2	1424.77	1424.77	0.497174	3	0.110918	0.0296816	0.125046
IPI00010153	60S ribosomal protein L23
IPI00010153	KKVHPAVVIR	74	83	25	18.9	3	1145.74	1145.74	0.326868	11	1.37171	0.23473	0.605941
IPI00010153	KVHPAVVIR	75	83	19	10.8	3	1017.64	1017.64	1.75593	11	1.70367	0.23473	0.605941
IPI00010653	Isoform 1 of RNA exonuclease 4
IPI00010653	ALALDCEMVGVGPK	243	256	59	55	2	1474.72	1474.71	0.660562	6	0.126868	0.02091	0.088903
IPI00010653	ALALDCEMVGVGPKGEESMAAR	243	264	42	41.6	3	2306.07	2306.07	0.948562	6	0.0870929	0.02091	0.088903
IPI00010653	ALQEWLLK	72	79	30	20.8	2	999.575	999.575	0.00497066	6	0.0825919	0.02091	0.088903
IPI00010653	ALQEWLLKQK	72	81	22	16.3	2	1255.73	1255.73	0.0288874	6	0.116188	0.02091	0.088903
IPI00010653	APEDFSQNWK	62	71	30	29.2	2	1220.55	1220.55	0.614031	6	0.125218	0.02091	0.088903
IPI00010653	CVYDKYVKPTEPVTDYR	274	290	27	26.3	3	2132.02	2132.02	0.322051	6	0.141408	0.02091	0.088903
IPI00010653	EVSKKPASGPGAVVRPPKAPEDFSQNWK	44	71	27	20.9	5	3005.57	3005.58	0.983349	6	0.107918	0.02091	0.088903
IPI00010653	GSVPSGSKMDR	130	140	24	18.6	2	1135.53	1135.53	1.22031	6	0.0963919	0.02091	0.088903
IPI00010653	ILGLQVQQAEHCSIQDAQAAMR	371	392	50	45.7	3	2466.21	2466.21	1.07907	6	0.114565	0.02091	0.088903
IPI00010653	ILVGHALHNDLK	322	333	25	23.7	2	1328.76	1328.76	2.2217	6	0.0663947	0.02091	0.088903
IPI00010653	KQLGQSEGSVSLSLVK	218	233	41	35.7	3	1658.92	1658.92	1.41739	6	0.0760312	0.02091	0.088903
IPI00010653	KQLGQSEGSVSLSLVKEQAFGGLTR	218	242	64	63.9	3	2618.4	2618.4	0.00778794	6	0.0831105	0.02091	0.088903
IPI00010653	QGEELEVVQKEVAEMLK	303	319	31	27.8	3	1958	1958.01	1.82189	6	0.0797434	0.02091	0.088903
IPI00010653	QGEELEVVQKEVAEMLKGR	303	321	32	27.7	4	2187.12	2187.12	0.601382	6	0.0998584	0.02091	0.088903
IPI00010653	QLGQSEGSVSLSLVKEQAFGGLTR	219	242	41	40.8	3	2490.31	2490.31	0.669492	6	0.0670275	0.02091	0.088903
IPI00010653	RAPSSPVAKPGPVK	11	24	21	16.8	3	1389.81	1389.81	0.707812	6	0.0866894	0.02091	0.088903
IPI00010653	RAPVPR	141	146	22	10.1	2	694.424	694.424	0.460009	6	0.119907	0.02091	0.088903
IPI00010653	SQAPEKPLVISQMGSK	82	97	30	24.8	3	1698.9	1698.9	0.760438	6	0.0935189	0.02091	0.088903
IPI00010653	TAVSGIRPENLK	291	302	60	46.5	2	1283.72	1283.72	1.29755	6	0.0854791	0.02091	0.088903
IPI00010653	VSIVNQYGK	265	273	48	35	2	1006.54	1006.54	0.210227	6	0.0955574	0.02091	0.088903
IPI00010740	Isoform Long of Splicing factor, proline- and gluta
IPI00010740	AELDDTPMR	350	358	37	37.1	2	1062.47	1062.46	0.345885	4	0.0437308	0.0248423	0.0513039
IPI00010740	ALAEIAK	343	349	34	8.6	2	714.428	714.428	0.221579	4	0.0531247	0.0248423	0.0513039
IPI00010740	ALAEIAKAELDDTPMR	343	358	71	70.7	2	1742.89	1742.89	1.17365	4	0.0335718	0.0248423	0.0513039
IPI00010740	ANLSLLR	280	286	43	21.1	2	785.476	785.476	0.060828	4	0.0471926	0.0248423	0.0513039
IPI00010740	AVVIVDDRGR	400	409	40	28.2	3	1098.61	1098.62	0.636664	4	0.0420276	0.0248423	0.0513039
IPI00010740	DAKDKLESEMEDAYHEHQANLLR	514	536	24	22.5	5	2741.27	2741.27	0.337495	4	0.105783	0.0248423	0.0513039
IPI00010740	DKLESEMEDAYHEHQANLLR	517	536	42	38.3	3	2428.12	2428.11	0.788479	4	0.0735285	0.0248423	0.0513039
IPI00010740	EEEMMIR	575	581	22	21.8	2	936.404	936.405	0.117177	4	0.0459798	0.0248423	0.0513039
IPI00010740	EMEEQMR	584	590	37	36.6	2	951.379	951.379	0.548572	4	0.0519263	0.0248423	0.0513039
IPI00010740	ERETPPR	473	479	25	15.8	2	883.451	883.452	0.997999	4	0.0421664	0.0248423	0.0513039
IPI00010740	FAQHGTFEYEYSQR	480	493	42	41.9	2	1761.77	1761.78	1.25867	4	0.05154	0.0248423	0.0513039
IPI00010740	FATHAAALSVR	366	376	51	42.3	2	1142.62	1142.62	0.585325	4	0.049947	0.0248423	0.0513039
IPI00010740	FGQGGAGPVGGQGPR	667	681	52	49.4	2	1340.66	1340.66	1.06106	4	0.0545758	0.0248423	0.0513039
IPI00010740	GFGFIK	333	338	27	10.3	2	667.369	667.369	0.170868	4	0.0517962	0.0248423	0.0513039
IPI00010740	GFGFIKLESR	333	342	43	29.5	2	1152.63	1152.63	0.461356	4	0.032454	0.0248423	0.0513039
IPI00010740	GIVEFASKPAAR	414	425	66	59.1	2	1244.69	1244.69	0.327839	4	0.0443837	0.0248423	0.0513039
IPI00010740	GKGFGFIK	331	338	26	22.9	2	852.486	852.486	0.389927	4	0.0434932	0.0248423	0.0513039
IPI00010740	GKGFGFIKLESR	331	342	45	31.6	3	1337.75	1337.74	0.527197	4	0.0453931	0.0248423	0.0513039
IPI00010740	ISDSEGFKANLSLLR	272	286	52	45.6	2	1648.88	1648.88	0.0568922	4	0.052153	0.0248423	0.0513039
IPI00010740	LFVGNLPADITEDEFK	299	314	48	47.5	2	1806.9	1806.91	0.813442	4	0.0408488	0.0248423	0.0513039
IPI00010740	LFVGNLPADITEDEFKR	299	315	64	63.1	2	1963.01	1963	0.865075	4	0.0359955	0.0248423	0.0513039
IPI00010740	MEELHNQEMQK	549	559	23	22.8	2	1415.62	1415.62	1.64332	4	0.080167	0.0248423	0.0513039
IPI00010740	MGGGGAMNMGDPYGSGGQK	612	630	64	63.8	2	1770.71	1770.71	0.0463422	4	0.050769	0.0248423	0.0513039
IPI00010740	MGYMDPR	600	606	54	49.7	2	868.357	868.358	0.655991	4	0.0510462	0.0248423	0.0513039
IPI00010740	NLSPYVSNELLEEAFSQFGPIER	377	399	56	56.3	2	2638.29	2638.3	3.03728	4	0.0606833	0.0248423	0.0513039
IPI00010740	QGPGPGGPK	200	208	44	30.8	2	793.408	793.409	0.951386	4	0.0473566	0.0248423	0.0513039
IPI00010740	QREMEEQMR	582	590	40	39.6	2	1235.54	1235.54	0.15895	4	0.0477379	0.0248423	0.0513039
IPI00010740	RMEELHNQEMQK	548	559	55	39.7	2	1571.72	1571.72	1.49794	4	0.0377801	0.0248423	0.0513039
IPI00010740	RQEELRR	542	548	25	4.2	3	985.542	985.541	0.75396	5	0.167846	0.0248423	0.0513039
IPI00010740	RQREESYSR	591	599	25	20.2	2	1209.59	1209.59	0.964824	4	0.0320773	0.0248423	0.0513039
IPI00010740	SEEKISDSEGFK	268	279	64	64.2	2	1354.63	1354.62	0.413572	4	0.0415332	0.0248423	0.0513039
IPI00010740	SEEKISDSEGFKANLSLLR	268	286	48	41.8	4	2122.09	2122.09	0.130069	4	0.07415	0.0248423	0.0513039
IPI00010740	SLDEMEKQQR	496	505	43	35.6	2	1262.59	1262.59	0.460939	4	0.0505429	0.0248423	0.0513039
IPI00010740	SPPPGMGLNQNR	33	44	37	35.4	2	1266.61	1266.61	0.834688	4	0.0553618	0.0248423	0.0513039
IPI00011062	Isoform 1 of Carbamoyl-phosphate synthase [ammonia], mitochondr
IPI00011062	AADTIGYPVMIR	576	587	36	30.2	2	1321.67	1321.67	1.78139	2	0.151919	0.0300456	0.110959
IPI00011062	AFAMTNQILVEK	613	624	67	58.4	2	1379.71	1379.71	0.0559927	2	0.123809	0.0300456	0.110959
IPI00011062	ATGYPLAFIAAK	729	740	35	34.4	2	1221.68	1221.68	0.141004	2	0.110028	0.0300456	0.110959
IPI00011062	AVNTLNEALEFAK	1108	1120	61	60.9	2	1418.74	1418.74	1.96372	2	0.139024	0.0300456	0.110959
IPI00011062	DGSIDLVINLPNNNTK	1429	1444	63	56.4	2	1725.89	1725.89	1.18746	2	0.0841109	0.0300456	0.110959
IPI00011062	FLEEATR	1151	1157	29	4.8	2	864.434	864.434	0.443967	2	0.116217	0.0300456	0.110959
IPI00011062	GILIGIQQSFRPR	1361	1373	29	25.3	3	1483.86	1483.86	0.253617	2	0.110777	0.0300456	0.110959
IPI00011062	GNDVLVIECNLR	1248	1259	36	31.8	2	1400.71	1400.71	0.159158	2	0.0905147	0.0300456	0.110959
IPI00011062	GQNQPVLNITNK	317	328	52	45.9	2	1324.71	1324.71	0.173153	2	0.125004	0.0300456	0.110959
IPI00011062	GVLKEYGVK	524	532	26	11.9	2	991.57	991.57	0.199251	2	0.0819178	0.0300456	0.110959
IPI00011062	IALGIPLPEIK	741	751	29	26	2	1162.73	1162.73	0.9663	2	0.116003	0.0300456	0.110959
IPI00011062	IAPSFAVESIEDALK	561	575	68	63	2	1588.83	1588.84	0.437591	2	0.117231	0.0300456	0.110959
IPI00011062	IMGTSPLQIDR	1075	1085	49	38.4	2	1245.64	1245.64	0.301803	2	0.182626	0.0300456	0.110959
IPI00011062	SAYALGGLGSGICPNRETLMDLSTK	588	612	32	27	3	2627.28	2627.29	3.88654	2	0.163517	0.0300456	0.110959
IPI00011062	SLFHYR	1487	1492	22	14.9	2	821.418	821.418	0.000290141	2	0.150353	0.0300456	0.110959
IPI00011062	SVGEVMAIGR	794	803	57	50.8	2	1033.52	1033.52	0.327913	2	0.108438	0.0300456	0.110959
IPI00011062	TLGVDFIDVATK	1270	1281	54	43.3	2	1277.69	1277.69	1.67026	2	0.0898572	0.0300456	0.110959
IPI00011062	TSACFEPSLDYMVTK	758	772	32	32.2	2	1747.78	1747.78	0.458128	2	0.175868	0.0300456	0.110959
IPI00011062	VSQEHPVVLTK	1158	1168	50	45.1	2	1235.69	1235.69	0.194666	2	0.154802	0.0300456	0.110959
IPI00011062	VVAVDCGIKNNVIR	220	233	20	16.4	3	1555.85	1555.85	0.814511	2	0.104124	0.0300456	0.110959
IPI00011913	Heterogeneous nuclear ribonucleoprotein A0
IPI00011913	AVPKEDIYSGGGGGGSR	173	189	49	45.7	2	1605.77	1605.78	1.87042	8	0.130322	0.0161078	0.107093
IPI00011913	GFGFVYFQNHDAADKAAVVK	140	159	27	16.5	3	2183.08	2183.08	0.433115	7	0.113967	0.0161078	0.107093
IPI00011913	LFIGGLNVQTSESGLR	9	24	75	68.7	2	1689.9	1689.9	1.18667	7	0.10005	0.0161078	0.107093
IPI00011913	SGGGGGGGGSSWGGR	270	284	110	104.9	2	1191.5	1191.5	1.51648	8	0.13541	0.0161078	0.107093
IPI00011997	Hypothetical protein FLJ20989
IPI00011997	AAAYSAQVQPVDGATR	183	198	81	69	2	1603.8	1603.8	1.32118	8	0.140954	0.0148738	0.127472
IPI00011997	AALGHLAGEAAAAPGPGTPCASR	2	24	54	46.9	3	2144.04	2144.03	4.25355	8	0.148125	0.0148738	0.127472
IPI00011997	EQAIGAIR	136	143	25	20.3	2	856.477	856.476	0.25171	8	0.170714	0.0148738	0.127472
IPI00011997	LPGPVSSAR	28	36	35	0	2	882.492	882.492	0.435567	8	0.138246	0.0148738	0.127472
IPI00011997	QKEQAIGAIR	134	143	20	6.4	3	1112.63	1112.63	0.19771	8	0.132433	0.0148738	0.127472
IPI00012066	poly(rC)-binding protein 2 isoform b
IPI00012066	ESTGAQVQVAGDMLPNSTER	125	144	85	78	2	2088.97	2088.97	0.710001	7	0.178852	0.0149625	0.152927
IPI00012066	IANPVEGSTDR	320	330	49	49.1	2	1157.57	1157.57	1.13459	7	0.195972	0.0149625	0.152927
IPI00012066	IITLAGPTNAIFK	58	70	45	37.9	2	1357.8	1357.8	1.3519	7	0.166573	0.0149625	0.152927
IPI00012066	IKEIR	120	124	23	0	2	657.417	657.417	0.292442	7	0.185999	0.0149625	0.152927
IPI00012066	INISEGNCPER	47	57	62	61.6	2	1287.59	1287.59	1.89613	7	0.169719	0.0149625	0.152927
IPI00012066	LVVPASQCGSLIGK	102	115	32	30.3	2	1427.78	1427.78	0.336929	7	0.202615	0.0149625	0.152927
IPI00012066	QMSGAQIK	312	319	51	42.8	2	861.438	861.438	0.177202	7	0.164017	0.0149625	0.152927
IPI00012149	U3 small nucleolar ribonucleoprotein protein MPP10
IPI00012149	APQVWR	2	7	36	0	2	755.408	755.408	0.236963	4	0.103246	0.0200877	0.0956167
IPI00012149	CLTEVGK	14	20	27	14.1	2	805.4	805.401	0.182723	4	0.121856	0.0200877	0.0956167
IPI00012149	EKPKEDAYEYK	445	455	38	30.6	2	1398.67	1398.67	0.566093	4	0.110764	0.0200877	0.0956167
IPI00012149	EKSIVDDKFFK	196	206	49	39.2	2	1354.71	1354.71	0.13558	4	0.10032	0.0200877	0.0956167
IPI00012149	IASLEKELLEK	371	381	37	32.8	2	1271.73	1271.73	0.127669	4	0.0861682	0.0200877	0.0956167
IPI00012149	IRDQAWDDVVR	433	443	32	25.5	3	1371.69	1371.69	2.18918	4	0.133628	0.0200877	0.0956167
IPI00012149	IRDQAWDDVVRK	433	444	27	20.3	3	1499.78	1499.78	0.787107	4	0.091626	0.0200877	0.0956167
IPI00012149	LSLAEIYEQEYIKLNQQK	467	484	51	48.2	3	2209.16	2209.16	0.40293	4	0.0759554	0.0200877	0.0956167
IPI00012149	MAPVITEETTLQLEDIIK	413	430	99	91.3	2	2059.08	2059.08	1.64993	4	0.0941294	0.0200877	0.0956167
IPI00012149	MAPVITEETTLQLEDIIKQR	413	432	20	15.7	3	2343.24	2343.24	1.55178	4	0.143166	0.0200877	0.0956167
IPI00012149	MMDSLFLK	499	506	21	19	2	983.482	983.482	0.0467976	4	0.105961	0.0200877	0.0956167
IPI00012149	RPENSLLEETLHFDHAVR	395	412	38	34	3	2162.09	2162.09	1.33371	4	0.103959	0.0200877	0.0956167
IPI00012149	RQDISVHK	671	678	30	18.7	2	981.536	981.535	0.635705	4	0.111207	0.0200877	0.0956167
IPI00012149	SIVDDKFFK	198	206	27	16.5	3	1097.58	1097.58	0.605382	4	0.0841263	0.0200877	0.0956167
IPI00012149	SKLSLAEIYEQEYIK	465	479	36	31.5	3	1812.95	1812.95	1.45098	4	0.105782	0.0200877	0.0956167
IPI00012149	SKLSLAEIYEQEYIKLNQQK	465	484	46	2.7	3	2425.29	2425.29	0.927531	4	0.0665553	0.0200877	0.0956167
IPI00012149	SSQAFFSK	642	649	52	36.5	2	900.434	900.435	1.01699	4	0.120562	0.0200877	0.0956167
IPI00012149	TAEEENPEHVEIQK	485	498	61	52.5	2	1651.77	1651.77	1.18373	4	0.136089	0.0200877	0.0956167
IPI00012149	TVASEKLK	613	620	36	28.1	2	874.512	874.512	0.51671	4	0.105188	0.0200877	0.0956167
IPI00012149	VTFALPDDAETEDTGVLNVK	331	350	78	71	2	2133.05	2133.05	0.855978	4	0.129399	0.0200877	0.0956167
IPI00012149	VVSNLPAITMEEVAPVSVSDAALLAPEEIKEK	526	557	39	38.2	3	3348.77	3348.77	0.228871	4	0.0905549	0.0200877	0.0956167
IPI00012192	DDX49 protein
IPI00012192	ILIATDVASR	194	203	52	33.3	2	1057.61	1057.61	0.892148	6	0.4181	0.0721731	0.319596
IPI00012192	LADHLR	24	29	28	11.4	2	723.403	723.403	0.214149	6	0.438856	0.0721731	0.319596
IPI00012192	SSNTFSIKK	30	38	30	19.7	2	1010.54	1010.54	0.107773	6	0.552187	0.0721731	0.319596
IPI00012199	Hypothetical protein FLJ22321
IPI00012199	ALVEFESNPEETREPGSPPSVQR	31	53	75	70.6	3	2554.23	2554.24	3.26156	5	0.0783965	0.0119311	0.0489766
IPI00012199	DTLALLQK	343	350	53	11.2	1	900.528	900.531	3.59554	5	0.0495287	0.0119311	0.0489766
IPI00012199	DTLALLQKQPPQQPAAK	343	359	37	29.3	3	1846.03	1846.03	1.09016	5	0.0509887	0.0119311	0.0489766
IPI00012199	DTLALLQKQPPQQPAAKI	343	360	55	52.1	3	1959.12	1959.12	1.30428	5	0.0485952	0.0119311	0.0489766
IPI00012199	FSQMLQDKPLR	254	264	23	18.6	3	1377.71	1377.71	0.855733	5	0.0485164	0.0119311	0.0489766
IPI00012199	KAEVVQVIR	315	323	47	39.5	2	1040.63	1040.64	1.08617	5	0.0455562	0.0119311	0.0489766
IPI00012199	KAEVVQVIRNPAK	315	327	72	67.2	2	1450.86	1450.86	0.166002	5	0.0442295	0.0119311	0.0489766
IPI00012199	LGGLRPESPESLTSVSR	11	27	37	34.4	3	1783.94	1783.94	0.955537	5	0.0668026	0.0119311	0.0489766
IPI00012199	RAENLKR	302	308	39	22.4	2	885.514	885.515	0.441461	5	0.0419564	0.0119311	0.0489766
IPI00012199	RLENER	309	314	27	4	2	815.425	815.424	0.537637	5	0.0404179	0.0119311	0.0489766
IPI00012200	MGC2477 protein
IPI00012200	ANITLSGK	96	103	45	41.1	2	802.455	802.455	0.286057	10	0.11396	0.0088786	0.0996634
IPI00012200	ANITLSGKK	96	104	33	30.9	2	930.55	930.55	0.226887	10	0.112462	0.0088786	0.0996634
IPI00012200	APQDVEMKDLEDES	146	159	50	50.2	2	1620.68	1620.68	0.819247	10	0.120031	0.0088786	0.0996634
IPI00012200	HRVVGAVIDQGLITR	70	84	61	53.2	3	1632.94	1632.94	0.578737	10	0.122832	0.0088786	0.0996634
IPI00012200	HRVVGAVIDQGLITRHHLK	70	88	33	30.1	5	2148.24	2148.24	1.15277	10	0.0882739	0.0088786	0.0996634
IPI00012200	KLLQQIR	107	113	33	31.7	2	897.576	897.577	0.920452	10	0.103157	0.0088786	0.0996634
IPI00012200	LLQQIR	108	113	34	0	2	769.481	769.482	0.873001	10	0.113202	0.0088786	0.0996634
IPI00012200	RKLLQQIR	106	113	48	17.3	3	1053.68	1053.68	0.662481	10	0.114325	0.0088786	0.0996634
IPI00012200	TAMEVEAPSKPAR	120	132	39	34.3	3	1401.69	1401.69	0.508219	10	0.10636	0.0088786	0.0996634
IPI00012200	TKAPQDVEMKDLEDES	144	159	33	32.8	3	1849.83	1849.83	0.52699	10	0.108714	0.0088786	0.0996634
IPI00012200	TSEPQLKR	133	140	41	34.8	2	957.524	957.525	0.465676	10	0.11022	0.0088786	0.0996634
IPI00012200	VVGAVIDQGLITR	72	84	59	50.9	2	1339.78	1339.78	3.55906	10	0.114812	0.0088786	0.0996634
IPI00012341	Isoform SRP40-1 of Splicing factor, arginine/serine-rich 5
IPI00012341	IRDIDLKR	30	37	24	9.9	2	1027.61	1027.61	0.313676	7	0.106069	0.0499645	0.110493
IPI00012341	LIVENLSSR	110	118	70	47.9	2	1029.58	1029.58	0.596107	6	0.0636869	0.0499645	0.110493
IPI00012341	LNEGVVEFASYGDLKNAIEK	144	163	31	0.1	3	2196.11	2196.11	1.92128	7	0.149402	0.0499645	0.110493
IPI00012341	VSWQDLKDFMR	119	129	27	25.4	3	1423.69	1423.69	1.10482	7	0.177713	0.0499645	0.110493
IPI00012750	40S ribosomal protein S25
IPI00012750	AQVIYTR	105	111	32	21.8	2	855.491	855.491	0.201497	10	3.91303	0.152259	0.800824
IPI00012750	LITPAVVSER	67	76	27	15.7	2	1089.65	1089.65	1.16954	11	4.12835	0.152259	0.800824
IPI00012772	60S ribosomal protein L8
IPI00012772	AVDFAER	30	36	30	21.2	2	806.392	806.392	0.482843	8	3.13294	0.703643	0.789066
IPI00012772	AVVGVVAGGGR	163	173	61	50.7	2	946.565	946.565	0.228941	8	3.21373	0.703643	0.789066
IPI00012772	GAGSVFR	10	16	33	22.6	2	698.381	698.381	0.334589	8	3.06685	0.703643	0.789066
IPI00012772	KGAGSVFR	9	16	43	35.8	2	820.455	820.456	0.538051	8	4.63881	0.703643	0.789066
IPI00012772	KVGLIAAR	233	240	42	33.2	2	826.539	826.539	0.29643	8	4.76675	0.703643	0.789066
IPI00012772	VGLIAAR	234	240	45	31.4	2	698.444	698.443	0.528899	8	3.74586	0.703643	0.789066
IPI00012772	VGLIAARR	234	241	34	25.4	2	854.545	854.546	1.43091	8	4.17985	0.703643	0.789066
IPI00012772	VISSANR	156	162	26	13	2	751.428	751.427	1.26715	8	3.18178	0.703643	0.789066
IPI00012998	Isoform 1 of Cleavage and polyadenylation specificity factor 6
IPI00012998	AISSSAISR	423	431	27	25.6	2	890.482	890.483	0.788622	5	0.0654684	0.0131326	0.069555
IPI00012998	GFALVGVGSEASSK	125	138	81	76	2	1307.67	1307.67	0.478241	5	0.0840406	0.0131326	0.069555
IPI00013174	Isoform 1 of RNA-binding protein 14
IPI00013174	AAQMHSGYQR	658	667	37	37.4	2	1163.51	1163.51	1.21176	5	0.0115914	0.0819445	0.0617413
IPI00013174	AQPSASLGVGYR	251	262	65	57.3	2	1204.62	1204.62	0.546935	5	0.0382959	0.0819445	0.0617413
IPI00013174	AQPSVSLGAAYR	239	250	64	50.2	2	1218.64	1218.64	1.69592	5	0.0442608	0.0819445	0.0617413
IPI00013174	AQPSVSLGAPYR	275	286	55	49.5	2	1244.65	1244.65	1.24138	5	0.0449472	0.0819445	0.0617413
IPI00013174	ASYVAPLTAQPATYR	224	238	58	57.1	2	1607.83	1607.83	0.6039	5	0.0488054	0.0819445	0.0617413
IPI00013174	IFVGNVSAACTSQELR	81	96	93	84.3	2	1750.87	1750.87	0.897769	4	0.151165	0.0819445	0.0617413
IPI00013174	INVELSTKGQK	142	152	32	21.3	3	1215.68	1215.68	1.15654	5	0.0412836	0.0819445	0.0617413
IPI00013174	KGPGLAVQSGDK	153	164	63	62.6	2	1155.62	1155.63	0.306103	5	0.0354032	0.0819445	0.0617413
IPI00013174	KGPGLAVQSGDKTK	153	166	44	40.8	3	1384.77	1384.77	1.06322	5	0.027965	0.0819445	0.0617413
IPI00013174	LAELSDYR	608	615	51	50.7	2	965.482	965.481	1.02108	5	0.363513	0.0819445	0.0617413
IPI00013174	LAELSDYRR	608	616	25	16.7	2	1121.58	1121.58	0.604817	5	0.0307337	0.0819445	0.0617413
IPI00013174	LSESQLSFR	617	625	52	42.1	2	1065.55	1065.55	0.504767	5	0.0466401	0.0819445	0.0617413
IPI00013174	QPTPPFFGR	204	212	20	19.6	2	1045.53	1045.53	0.64052	5	0.0423487	0.0819445	0.0617413
IPI00013174	SSLDYR	631	636	38	16.9	2	739.35	739.351	0.740636	5	0.0557861	0.0819445	0.0617413
IPI00013174	TQPMTAQAASYR	263	274	51	50.7	2	1323.62	1323.62	0.419771	5	0.0372073	0.0819445	0.0617413
IPI00013174	TQSSASLAASYAAQQHPQAAASYR	518	541	74	73.8	3	2464.17	2464.17	0.164409	4	0.0554384	0.0819445	0.0617413
IPI00013174	YSGSYNDYLR	648	657	53	52.6	2	1236.54	1236.54	0.282101	5	0.0432863	0.0819445	0.0617413
IPI00013214	DNA replication licensing factor MCM3
IPI00013214	AGTVVLDDVELR	2	13	55	42.7	2	1327.7	1327.7	0.189968	4	0.0311287	0.0183746	0.0574287
IPI00013214	LIVNVNDLR	47	55	27	21	2	1054.61	1054.61	0.814699	4	0.0639254	0.0183746	0.0574287
IPI00013214	TLETLIR	617	623	25	15.3	2	844.502	844.502	0.167146	4	0.0629242	0.0183746	0.0574287
IPI00013214	TVDLQDAEEAVELVQYAYFKK	636	656	27	24.2	3	2458.23	2458.23	2.45203	4	0.0817537	0.0183746	0.0574287
IPI00013214	VALLDVFR	749	756	31	22.9	2	931.549	931.549	0.116855	4	0.0649063	0.0183746	0.0574287
IPI00013468	Mitotic checkpoint protein BUB3
IPI00013468	LIVGTAGR	150	157	33	17.9	2	785.476	785.476	0.303263	7	0.107486	0.00934876	0.0951546
IPI00013468	LNQPPEDGISSVK	9	21	36	33.4	2	1382.7	1382.7	0.132955	7	0.118046	0.00934876	0.0951546
IPI00013468	QGYVLSSIEGR	192	202	68	58.2	2	1207.62	1207.62	0.0255189	7	0.0998419	0.00934876	0.0951546
IPI00013468	TGSNEFKLNQPPEDGISSVK	2	21	28	17.7	3	2146.05	2146.05	1.84956	7	0.111165	0.00934876	0.0951546
IPI00013468	VLVWDLR	159	165	31	20.4	2	899.523	899.523	0.526719	7	0.103335	0.00934876	0.0951546
IPI00013468	VYTLSVSGDR	140	149	37	36.5	2	1095.56	1095.56	1.68697	7	0.0910936	0.00934876	0.0951546
IPI00013830	SNW domain-containing protein 1
IPI00013830	AADKLAPAQYIR	167	178	39	31.5	3	1315.72	1315.73	2.27533	5	0.235857	0.0173246	0.191565
IPI00013830	LAEALYIADR	287	296	69	60.9	2	1133.61	1133.61	0.151422	5	0.220209	0.0173246	0.191565
IPI00013830	YTPSQQGVAFNSGAK	179	193	63	59.6	2	1553.75	1553.75	0.0179691	5	0.254806	0.0173246	0.191565
IPI00013877	Isoform 1 of Heterogeneous nuclear ribonucleoprotein H3
IPI00013877	ATENDIANFFSPLNPIR	206	222	52	46.7	2	1917.96	1917.96	0.965021	7	0.146549	0.040068	0.0987357
IPI00013877	EIAENALGK	68	76	29	24.9	2	943.497	943.497	0.466304	7	0.0632649	0.040068	0.0987357
IPI00013877	STGEAFVQFASK	56	67	65	64.6	2	1270.62	1270.62	0.505129	7	0.139317	0.040068	0.0987357
IPI00013877	YIEIFR	85	90	25	0	2	839.454	839.455	0.725737	7	0.0890792	0.040068	0.0987357
IPI00013881	heterogeneous nuclear ribonucleoprotein H1
IPI00013881	ATENDIYNFFSPLNPVR	300	316	57	57	2	1995.97	1995.97	0.515782	6	0.100733	0.0278251	0.0865444
IPI00013881	GLPWSCSADEVQR	17	29	46	45.5	2	1503.68	1503.68	0.234282	6	0.113033	0.0278251	0.0865444
IPI00013881	MLGTEGGEGFVVK	2	14	67	61.5	2	1380.66	1380.66	0.99493	6	0.0572985	0.0278251	0.0865444
IPI00013881	STGEAFVQFASQEIAEK	151	167	67	56.7	2	1840.88	1840.89	0.767613	6	0.0764508	0.0278251	0.0865444
IPI00013881	VHIEIGPDGR	317	326	37	36.7	2	1091.57	1091.57	0.163033	6	0.126205	0.0278251	0.0865444
IPI00014198	Exosome complex exonuclease RRP42
IPI00014198	ASVTLSEAEK	2	11	54	52.2	2	1075.54	1075.54	0.0247651	7	0.012525	0.0136718	0.0187653
IPI00014198	GSLDPESIFEMMETGKR	245	261	21	13.5	3	1925.89	1925.88	0.790875	7	0.0114084	0.0136718	0.0187653
IPI00014198	LEKPNEGYLEFFVDCSASATPEFEGR	71	96	25	24.8	3	2991.36	2991.36	0.511325	7	0.0460154	0.0136718	0.0187653
IPI00014198	VLEDEEGSKDIELSDDPYDCIR	170	191	46	45.8	3	2596.15	2596.15	0.649984	7	0.0113846	0.0136718	0.0187653
IPI00014198	VLHASLQSVLHKEESLGPK	265	283	46	43.7	3	2071.14	2071.15	2.44179	7	0.0209938	0.0136718	0.0187653
IPI00014198	VLHASLQSVLHKEESLGPKR	265	284	47	46.6	4	2227.24	2227.24	1.61178	7	0.0124177	0.0136718	0.0187653
IPI00014253	Ribosome biogenesis regulatory protein homolog
IPI00014253	AEQDEAEKLQR	13	23	52	48.8	2	1315.64	1315.64	0.0235884	6	0.110926	0.0499518	0.0966907
IPI00014253	ARDDTKEWLIEVPGNADPLEDQFAK	149	173	63	59.9	3	2856.39	2856.4	1.37442	6	0.0984382	0.0499518	0.0966907
IPI00014253	CAGPTPEAELQALAR	52	66	73	72.7	2	1582.78	1582.78	0.315686	6	0.118872	0.0499518	0.0966907
IPI00014253	DDTKEWLIEVPGNADPLEDQFAK	151	173	39	36.1	3	2629.25	2629.26	1.99179	6	0.10559	0.0499518	0.0966907
IPI00014253	DNTQLLINQLWQLPTER	67	83	52	46.4	2	2081.09	2081.09	1.0836	6	0.0884184	0.0499518	0.0966907
IPI00014253	ERVAKNELNR	180	189	39	30.8	3	1227.67	1227.67	0.440729	6	0.134202	0.0499518	0.0966907
IPI00014253	FQPLFGDFAAEK	254	265	38	25	2	1368.67	1368.67	0.104538	6	0.0874104	0.0499518	0.0966907
IPI00014253	FQPLFGDFAAEKK	254	266	29	19	2	1496.77	1496.77	0.659718	6	0.130854	0.0499518	0.0966907
IPI00014253	FQPLFGDFAAEKKNQLELLR	254	273	28	24.8	3	2363.26	2363.26	1.13063	6	0.0707838	0.0499518	0.0966907
IPI00014253	GGLGGKMNSGPPGLGGKR	336	353	35	25.2	3	1654.86	1654.85	4.6979	6	0.10266	0.0499518	0.0966907
IPI00014253	KFQPLFGDFAAEKK	253	266	86	0	3	1625.86	1625.86	0.998686	6	0.0577906	0.0499518	0.0966907
IPI00014253	KGGLGGKMNSGPPGLGGK	335	352	41	40.6	2	1626.85	1626.85	1.96889	6	0.102274	0.0499518	0.0966907
IPI00014253	KGGPPSQGGKR	324	334	51	34.5	3	1067.58	1067.58	0.383334	6	0.0974799	0.0499518	0.0966907
IPI00014253	KKTNLVWDEVSGQWR	127	141	36	36.1	3	1844.95	1844.96	1.80695	6	0.0778346	0.0499518	0.0966907
IPI00014253	KNQLELLR	266	273	41	24.2	2	1012.6	1012.6	0.701362	6	0.110309	0.0499518	0.0966907
IPI00014253	KPQLDVTR	279	286	51	36.8	2	955.545	955.545	0.420177	6	0.368669	0.0499518	0.0966907
IPI00014253	LPEPTTR	92	98	26	10.8	2	812.439	812.439	0.365901	6	0.0989588	0.0499518	0.0966907
IPI00014253	LPEPTTRLPR	92	101	24	20.8	2	1178.68	1178.68	0.198782	6	0.0903357	0.0499518	0.0966907
IPI00014253	LPKEKVPR	239	246	39	23.8	2	965.602	965.602	0.0954117	6	0.0915441	0.0499518	0.0966907
IPI00014253	MEGQSVEELLAK	1	12	74	69.1	2	1390.66	1390.66	1.55057	6	0.112815	0.0499518	0.0966907
IPI00014253	MEGQSVEELLAKAEQDEAEK	1	20	37	5.6	3	2292.05	2292.05	0.643645	6	0.14679	0.0499518	0.0966907
IPI00014253	MEGQSVEELLAKAEQDEAEKLQR	1	23	75	75.5	3	2672.3	2672.29	1.75189	6	0.0887491	0.0499518	0.0966907
IPI00014253	MNSGPPGLGGK	342	352	61	51	2	1029.49	1029.49	0.352257	6	0.109387	0.0499518	0.0966907
IPI00014253	MNSGPPGLGGKR	342	353	42	33.3	3	1169.6	1169.6	0.904957	6	0.0966376	0.0499518	0.0966907
IPI00014253	NQLELLR	267	273	24	10	2	884.508	884.509	0.665417	6	0.109794	0.0499518	0.0966907
IPI00014253	QMREEDQEEAAKR	291	303	41	24.5	3	1618.74	1618.74	0.342981	6	0.0948649	0.0499518	0.0966907
IPI00014253	RKFQPLFGDFAAEK	252	265	32	15.6	3	1652.87	1652.87	1.03017	6	0.0849203	0.0499518	0.0966907
IPI00014253	RWGYQR	143	148	27	27.4	2	864.435	864.436	0.873146	6	0.109638	0.0499518	0.0966907
IPI00014253	TNLVWDEVSGQWR	129	141	70	64.4	2	1588.76	1588.76	1.3757	6	0.0590707	0.0499518	0.0966907
IPI00014253	TNLVWDEVSGQWRRR	129	143	30	25.1	3	1900.97	1900.96	0.650956	6	0.0848052	0.0499518	0.0966907
IPI00014253	VAKNELNR	182	189	47	41.7	2	942.525	942.525	0.45225	6	0.101808	0.0499518	0.0966907
IPI00014253	VEEAIVARLPEPTTR	84	98	46	36.9	3	1679.92	1679.92	2.04006	6	0.102935	0.0499518	0.0966907
IPI00014253	VMNSKKPQLDVTR	274	286	53	51.5	2	1514.82	1514.82	2.08838	6	0.0804281	0.0499518	0.0966907
IPI00014253	VSTASVGR	227	234	44	24.7	2	775.419	775.418	0.784286	6	0.113386	0.0499518	0.0966907
IPI00014298	Periodic tryptophan protein 1 homolog
IPI00014298	EGLRVWDISTVSSVNEAFGRR	453	473	29	26.3	3	2377.21	2377.22	1.45808	5	0.0814048	0.0240663	0.119995
IPI00014298	ERLVLGSAR	474	482	31	13.3	2	999.582	999.582	0.392678	5	0.12297	0.0240663	0.119995
IPI00014298	FSGQIER	341	347	33	23.3	2	835.419	835.419	0.669312	5	0.158341	0.0240663	0.119995
IPI00014298	GCLVTASADKYVK	399	411	39	32.5	2	1410.72	1410.72	0.414031	5	0.164302	0.0240663	0.119995
IPI00014298	IWDILGDRPSLVHSR	412	426	24	18.5	3	1762.95	1762.95	0.225779	5	0.131845	0.0240663	0.119995
IPI00014298	LIAEAK	35	40	28	0	2	643.39	643.39	0.141609	5	0.160317	0.0240663	0.119995
IPI00014298	NSSISGPFGSR	483	493	43	41	2	1107.53	1107.53	0.741766	5	0.142507	0.0240663	0.119995
IPI00014298	QVTCVAWVR	6	14	44	38.7	2	1123.59	1123.59	1.10618	5	0.138119	0.0240663	0.119995
IPI00014298	SVALYDCR	323	330	34	8.8	2	982.454	982.455	0.850341	5	0.137974	0.0240663	0.119995
IPI00014298	VWDISTVSSVNEAFGRR	457	473	27	17.7	3	1921.96	1921.96	1.26555	5	0.125796	0.0240663	0.119995
IPI00014424	Elongation factor 1-alpha 2
IPI00014424	DMRQTVAVGVIK	428	439	34	31.1	3	1331.72	1331.72	1.08965	6	0.194935	0.029587	0.144302
IPI00014424	EHALLAYTLGVK	135	146	39	37.1	2	1313.73	1313.73	0.341756	6	0.155967	0.029587	0.144302
IPI00014424	IGGIGTVPVGR	256	266	59	58.5	2	1024.6	1024.6	0.580244	6	0.222497	0.029587	0.144302
IPI00014424	KLEDNPK	386	392	43	18.5	2	842.45	842.449	1.11222	6	0.185028	0.029587	0.144302
IPI00014424	SGKKLEDNPK	383	392	20	16.3	2	1114.6	1114.6	2.07107	6	0.138323	0.029587	0.144302
IPI00014424	STTTGHLIYK	21	30	30	28.4	2	1119.59	1119.59	0.651898	6	0.162771	0.029587	0.144302
IPI00014424	TIEKFEKEAAEMGK	38	51	58	57.6	2	1609.8	1609.81	2.31401	6	0.147492	0.029587	0.144302
IPI00014424	VETGILRPGMVVTFAPVNITTEVK	267	290	40	33.9	3	2586.41	2586.41	0.310547	6	0.142075	0.029587	0.144302
IPI00014533	Isoform UBF1 of Nucleolar transcription factor 1
IPI00014533	AAYKEYISNK	643	652	58	52.3	2	1185.6	1185.6	0.303562	4	0.141948	0.01616	0.125686
IPI00014533	DYEVELLR	353	360	36	21.5	2	1035.52	1035.53	1.34961	4	0.138181	0.01616	0.125686
IPI00014533	DYIQKHPELNISEEGITK	262	279	62	47.1	3	2113.07	2113.07	0.0061268	4	0.155434	0.01616	0.125686
IPI00014533	FFMEKR	122	127	27	15.1	2	856.426	856.427	0.278456	4	0.147864	0.01616	0.125686
IPI00014533	FLESLPEEEQQR	361	372	34	27.1	2	1509.74	1509.74	0.288875	4	0.134879	0.01616	0.125686
IPI00014533	FREDHPDLIQNAK	179	191	35	31.2	3	1581.79	1581.79	1.70599	4	0.156527	0.01616	0.125686
IPI00014533	FSQELLSNGELNHLPLKER	578	596	34	29.5	3	2223.16	2223.17	0.706863	4	0.14541	0.01616	0.125686
IPI00014533	GKLPESPK	479	486	20	17.2	2	854.486	854.486	0.286545	4	0.188407	0.01616	0.125686
IPI00014533	KKDYEVELLR	351	360	53	17.9	3	1291.71	1291.71	0.483025	4	0.120887	0.01616	0.125686
IPI00014533	KPGGEREER	470	478	31	13.7	2	1056.53	1056.53	0.321929	4	0.121073	0.01616	0.125686
IPI00014533	LHPEMSNLDLTK	133	144	56	49	3	1396.7	1396.7	0.143003	4	0.133731	0.01616	0.125686
IPI00014533	LKWVEISNEVRK	70	81	36	28.4	3	1499.85	1499.85	0.00490029	4	0.148784	0.01616	0.125686
IPI00014533	MKYIQDFQR	159	167	53	42.3	2	1243.6	1243.6	0.918139	4	0.149241	0.01616	0.125686
IPI00014533	MVLCSQQWK	325	333	20	12.6	2	1178.56	1178.56	0.712487	4	0.141745	0.01616	0.125686
IPI00014533	QLQEERPELSESELTR	424	439	31	30.7	3	1942.96	1942.96	0.20536	4	0.1148	0.01616	0.125686
IPI00014533	RAEEIWQQSVIGDYLAR	487	503	24	13.3	3	2033.03	2033.03	0.411262	4	0.157922	0.01616	0.125686
IPI00014533	RPVSAMFIFSEEK	409	421	37	28	3	1539.78	1539.78	0.202081	4	0.12079	0.01616	0.125686
IPI00014533	TLTELILDAQEHVKNPYK	84	101	31	25.6	4	2111.13	2111.12	1.88283	4	0.15564	0.01616	0.125686
IPI00014533	TPQQLWYTHEK	201	211	47	47.4	2	1429.7	1429.7	1.90859	4	0.165486	0.01616	0.125686
IPI00014533	TPQQLWYTHEKK	201	212	26	25.1	3	1557.79	1557.79	0.633064	4	0.16111	0.01616	0.125686
IPI00014533	TTESHMDWEK	48	57	34	34	2	1262.52	1262.52	0.121131	4	0.154206	0.01616	0.125686
IPI00014533	VAFKDFSGDMCK	58	69	41	34.3	2	1403.62	1403.62	0.737087	4	0.142025	0.01616	0.125686
IPI00014533	VLGEEK	373	378	22	15.1	1	673.365	673.365	0.01421	4	0.13084	0.01616	0.125686
IPI00014533	VRPDATTK	217	224	35	20.2	2	886.487	886.487	0.219666	4	0.138439	0.01616	0.125686
IPI00014533	WVEISNEVR	72	80	39	34.4	2	1130.57	1130.57	0.356779	4	0.135945	0.01616	0.125686
IPI00014533	YIQDFQR	161	167	30	23.6	2	968.472	968.472	0.961839	4	0.136283	0.01616	0.125686
IPI00015808	Nucleolar GTP-binding protein 2
IPI00015808	ASTNPDRVQGAGGQNMR	17	33	40	32.6	3	1757.82	1757.82	0.263861	4	0.226766	0.0863369	0.174074
IPI00015808	FQEEMDTVMKDPYK	95	108	21	3.8	3	1760.78	1760.79	2.82413	4	0.182543	0.0863369	0.174074
IPI00015808	GAFIQLLR	292	299	48	14.5	2	916.549	916.551	1.35803	3	0.197014	0.0863369	0.174074
IPI00015808	GGEPDLQTVGK	435	445	35	29.7	2	1099.55	1099.55	0.230383	4	0.202887	0.0863369	0.174074
IPI00015808	GKIIKPLQYQSTVASGTVAR	54	73	41	40.8	3	2116.2	2116.2	0.803374	4	0.188332	0.0863369	0.174074
IPI00015808	IFAKPEEQR	632	640	22	19.5	2	1116.59	1116.59	1.52635	4	0.199464	0.0863369	0.174074
IPI00015808	IFAKPEEQRK	632	641	39	16.8	2	1244.69	1244.69	0.299719	4	0.168462	0.0863369	0.174074
IPI00015808	IIKPLQYQSTVASGTVAR	56	73	44	44.5	2	1931.08	1931.09	0.764121	4	0.224455	0.0863369	0.174074
IPI00015808	IKSPEDHIGAVLER	387	400	73	68	2	1562.84	1562.84	0.0791692	4	0.608777	0.0863369	0.174074
IPI00015808	IRPHNLK	125	131	22	5.8	2	876.529	876.53	0.473457	4	0.164345	0.0863369	0.174074
IPI00015808	LLKGGEPDLQTVGK	432	445	49	39.6	2	1453.81	1453.81	1.68663	4	0.186513	0.0863369	0.174074
IPI00015808	MVLNDWQR	446	453	51	44.9	2	1060.51	1060.51	1.29802	4	0.175625	0.0863369	0.174074
IPI00015808	QISVGFIGYPNVGK	310	323	50	49.9	2	1477.79	1477.79	0.252813	4	0.18254	0.0863369	0.174074
IPI00015808	RIWGELYK	205	212	42	28.7	3	1063.58	1063.58	0.135834	4	0.232201	0.0863369	0.174074
IPI00015808	RLNMYR	40	45	24	17.7	2	851.444	851.445	1.25729	4	0.17558	0.0863369	0.174074
IPI00015808	SPHIETYLKK	234	243	23	14.6	3	1214.67	1214.67	0.805003	4	0.19511	0.0863369	0.174074
IPI00015808	SSVINTLR	324	331	47	34	2	888.503	888.503	0.459588	4	0.23602	0.0863369	0.174074
IPI00015808	TLEEDVDDRAPSK	642	654	29	17.9	3	1473.69	1473.69	1.09176	4	0.208072	0.0863369	0.174074
IPI00015808	VCNVAPIAGETK	335	346	31	10.8	2	1257.64	1257.64	1.94232	4	0.199841	0.0863369	0.174074
IPI00015808	VHILDTESFETTFGPK	132	147	67	66.6	2	1819.9	1819.9	0.00993452	4	0.199438	0.0863369	0.174074
IPI00015808	VIDSSDVVVQVLDAR	213	227	78	63.5	2	1613.86	1613.86	0.197546	4	0.148354	0.0863369	0.174074
IPI00015808	VIDSSDVVVQVLDARDPMGTR	213	233	59	53.7	3	2271.15	2271.15	0.679105	4	0.14315	0.0863369	0.174074
IPI00015808	VQGAGGQNMR	24	33	41	41.1	2	1016.48	1016.48	0.642511	4	0.200844	0.0863369	0.174074
IPI00015808	VRQNFGK	529	535	26	16.2	2	847.466	847.465	1.10717	4	0.197278	0.0863369	0.174074
IPI00015808	YYETHNVK	698	705	33	32.7	2	1052.49	1052.49	1.90029	3	0.225434	0.0863369	0.174074
IPI00015838	Cell growth-regulating nucleolar protein
IPI00015838	AILKQAPDNEITIKK	317	331	31	23.4	3	1680.98	1680.98	0.247021	6	0.0543795	0.0134072	0.0649425
IPI00015838	AKFQNWMK	112	119	25	20.6	2	1051.53	1051.53	0.847349	6	0.0891714	0.0134072	0.0649425
IPI00015838	CISEDQKYGGK	51	61	42	39.9	2	1283.58	1283.58	0.28072	6	0.0662163	0.0134072	0.0649425
IPI00015838	ELKLENHQENSR	205	216	58	49.9	2	1495.74	1495.74	0.0414448	6	0.0906319	0.0134072	0.0649425
IPI00015838	ELLEQISAFDNVPR	96	109	88	80.1	2	1629.84	1629.84	0.360115	6	0.0523446	0.0134072	0.0649425
IPI00015838	FNWKGTIK	309	316	37	28	2	992.544	992.543	0.864355	6	0.0583804	0.0134072	0.0649425
IPI00015838	FQNWMK	114	119	30	7.7	2	852.395	852.395	0.194047	6	0.0683576	0.0134072	0.0649425
IPI00015838	HSEVETDSK	275	283	50	49.5	2	1030.46	1030.46	1.16478	6	0.0838167	0.0134072	0.0649425
IPI00015838	HSEVETDSKK	275	284	45	31.7	3	1158.55	1158.55	0.00272375	6	0.0868189	0.0134072	0.0649425
IPI00015838	HSEVETDSKKK	275	285	46	30.2	3	1286.65	1286.65	0.0666362	6	0.0761197	0.0134072	0.0649425
IPI00015838	ISELIK	81	86	31	12.8	2	701.432	701.432	0.0170227	6	0.0789272	0.0134072	0.0649425
IPI00015838	KELKLENHQENSR	204	216	46	39.7	3	1623.83	1623.83	0.0770338	6	0.0895766	0.0134072	0.0649425
IPI00015838	LLKDKVK	370	376	35	13.4	2	842.559	842.56	1.04495	6	0.0542098	0.0134072	0.0649425
IPI00015838	QAPDNEITIK	321	330	22	14.7	2	1127.58	1127.58	1.4358	6	0.0622371	0.0134072	0.0649425
IPI00015838	QAPDNEITIKK	321	331	28	16.5	2	1255.68	1255.68	0.178837	6	0.0683944	0.0134072	0.0649425
IPI00015838	QQAWIQK	74	80	24	19.9	2	900.482	900.481	1.2553	6	0.0557899	0.0134072	0.0649425
IPI00015838	VFFTCNACGESVK	2	14	57	53.8	2	1517.66	1517.66	0.624519	6	0.0578241	0.0134072	0.0649425
IPI00015838	VKDAVEQQGEVK	174	185	71	56.2	2	1328.69	1328.7	1.53849	6	0.0608164	0.0134072	0.0649425
IPI00015838	VRELLEQISAFDNVPR	94	109	35	34.5	3	1885.01	1885.01	1.93041	6	0.0655932	0.0134072	0.0649425
IPI00015953	Isoform 1 of Nucleolar RNA helicase 2
IPI00015953	AAVIGDVIR	424	432	63	54.8	2	912.539	912.539	0.253079	4	0.125189	0.0771973	0.101972
IPI00015953	AEPSEVDMNSPK	62	73	48	45.6	2	1302.58	1302.58	1.20129	4	0.0949868	0.0771973	0.101972
IPI00015953	APQVLVLAPTR	260	270	51	51	2	1163.7	1163.7	0.795284	4	0.12222	0.0771973	0.101972
IPI00015953	ASSKDAIR	574	581	40	29	2	846.456	846.456	0.0711441	4	0.0884103	0.0771973	0.101972
IPI00015953	CHWTQR	418	423	20	19.5	2	886.387	886.387	0.200344	4	0	0.0771973	0.101972
IPI00015953	DFSDITKK	279	286	24	23.7	2	952.487	952.486	0.600816	4	0.0927694	0.0771973	0.101972
IPI00015953	DSEDNPQTLLFSATCPHWVFNVAK	364	387	62	62	3	2775.3	2775.29	0.805465	4	0.145563	0.0771973	0.101972
IPI00015953	DSEDNPQTLLFSATCPHWVFNVAKK	364	388	66	0	3	2904.39	2904.39	0.625202	4	0.129415	0.0771973	0.101972
IPI00015953	DVESYIHR	517	524	40	31.4	2	1017.49	1017.49	1.97647	4	0.109131	0.0771973	0.101972
IPI00015953	EAQELSQNSAIKQDAQSLHGDIPQK	450	474	42	42.4	3	2734.35	2734.35	0.015411	4	0.118371	0.0771973	0.101972
IPI00015953	EAQELSQNSAIKQDAQSLHGDIPQKQR	450	476	22	11	5	3019.52	3019.51	0.10174	4	0.0531708	0.0771973	0.101972
IPI00015953	EEYQLVQVEQK	545	555	58	48.2	2	1391.69	1391.69	0.618963	4	0.0873464	0.0771973	0.101972
IPI00015953	EGAFSNFPISEETIK	185	199	73	66.5	2	1667.8	1667.81	1.32318	4	0.0915658	0.0771973	0.101972
IPI00015953	EKPKSDKTEEIAEEEETVFPK	34	54	36	36.3	3	2462.21	2462.21	0.366116	4	0.0737359	0.0771973	0.101972
IPI00015953	ELANQVSK	271	278	31	24.4	2	887.471	887.472	0.411772	4	0.095652	0.0771973	0.101972
IPI00015953	ELANQVSKDFSDITK	271	285	46	43.9	2	1693.85	1693.85	1.46631	4	0.064464	0.0771973	0.101972
IPI00015953	ELANQVSKDFSDITKK	271	286	50	49.8	2	1821.95	1821.94	2.1966	4	0.0884204	0.0771973	0.101972
IPI00015953	ELKEQLGEEIDSK	656	668	59	48.9	2	1516.76	1516.76	0.670886	4	0.0825179	0.0771973	0.101972
IPI00015953	EQLGEEIDSKVK	659	670	28	24.2	2	1373.7	1373.7	0.617748	4	0.0864221	0.0771973	0.101972
IPI00015953	GAVEALAAALAHISGATSVDQR	606	627	65	50.6	3	2107.1	2107.1	1.53732	5	0.0937874	0.0771973	0.101972
IPI00015953	GKLGVCFDVPTASVTEIQEK	677	696	42	33.6	3	2177.1	2177.1	1.22652	4	0.0801764	0.0771973	0.101972
IPI00015953	GLDIPEVDLVIQSSPPK	500	516	34	33.6	2	1805.98	1805.98	0.9514	4	0.127097	0.0771973	0.101972
IPI00015953	GLDIPEVDLVIQSSPPKDVESYIHR	500	524	50	46.6	3	2805.45	2805.46	1.37722	4	0.07817	0.0771973	0.101972
IPI00015953	GMVFLK	671	676	31	27.3	2	693.388	693.388	0.12614	4	0.155909	0.0771973	0.101972
IPI00015953	GRAPQVLVLAPTR	258	270	62	62.2	2	1376.83	1376.83	0.0360942	4	0	0.0771973	0.101972
IPI00015953	GRAPQVLVLAPTRELANQVSK	258	278	48	47.8	3	2246.29	2246.29	1.81572	4	0.121181	0.0771973	0.101972
IPI00015953	GRGVTFLFPIQAK	203	215	40	35.2	2	1432.82	1432.82	1.178	4	0.0839872	0.0771973	0.101972
IPI00015953	GVTFLFPIQAK	205	215	57	39.1	2	1219.7	1219.7	0.167785	4	0.104675	0.0771973	0.101972
IPI00015953	HVVLDEVDQMLDMGFADQVEEILSVAYKK	335	363	44	42.9	4	3352.62	3352.63	2.31718	4	0.134296	0.0771973	0.101972
IPI00015953	IGVPSATEIIK	563	573	42	39.7	2	1126.66	1126.66	1.70356	4	0.115255	0.0771973	0.101972
IPI00015953	IKDHIQNGK	319	327	41	34.5	2	1051.58	1051.58	0.588625	4	0.0956362	0.0771973	0.101972
IPI00015953	IKDHIQNGKLDLTK	319	332	60	35.7	2	1621.92	1621.92	0.703675	4	0.0797748	0.0771973	0.101972
IPI00015953	KAEPSEVDMNSPK	61	73	82	80.2	2	1430.67	1430.67	0.876093	4	0.0976049	0.0771973	0.101972
IPI00015953	KDSEDNPQTLLFSATCPHWVFNVAK	363	387	46	45.7	3	2903.39	2903.4	3.34513	4	0	0.0771973	0.101972
IPI00015953	KEAQELSQNSAIK	449	461	49	41.8	2	1444.75	1444.75	1.48989	4	0.166129	0.0771973	0.101972
IPI00015953	KEAQELSQNSAIKQDAQSLHGDIPQK	449	474	37	9.9	4	2863.45	2863.45	0.10043	4	0.0950307	0.0771973	0.101972
IPI00015953	KEPIEKK	99	105	24	9.3	2	870.517	870.517	0.766954	4	0	0.0771973	0.101972
IPI00015953	KGETLR	19	24	27	0	2	702.402	702.402	0.0441198	4	0.115478	0.0771973	0.101972
IPI00015953	KGETLRK	19	25	27	2.2	2	830.497	830.498	0.412576	3	0	0.0771973	0.101972
IPI00015953	KKAEPSEVDMNSPK	60	73	71	70.6	2	1558.77	1558.76	0.77559	4	0.0925898	0.0771973	0.101972
IPI00015953	KKEEPSQNDISPK	79	91	71	54.4	2	1498.76	1498.76	0.344654	4	0.154068	0.0771973	0.101972
IPI00015953	KLSVACFYGGTPYGGQFER	286	304	71	71.5	2	2136.01	2136.01	1.35064	4	0.0897043	0.0771973	0.101972
IPI00015953	KVTKNEEPSEEEIDAPKPK	113	131	47	42.3	3	2167.1	2167.1	0.643399	4	0.113059	0.0771973	0.101972
IPI00015953	KVVSSK	105	110	20	11.4	2	646.401	646.401	0.810347	4	0	0.0771973	0.101972
IPI00015953	LGVCFDVPTASVTEIQEK	679	696	49	46.2	2	1991.99	1991.99	2.46197	4	0.0924644	0.0771973	0.101972
IPI00015953	LHGELQDR	248	255	39	38.3	2	966.488	966.488	0.268049	4	0.105651	0.0771973	0.101972
IPI00015953	LHGELQDRK	248	256	22	13.9	2	1094.58	1094.58	0.397016	4	0.111582	0.0771973	0.101972
IPI00015953	LIEEKGAVEALAAALAHISGATSVDQR	601	627	78	75.8	3	2719.45	2719.45	1.08014	4	0.0954597	0.0771973	0.101972
IPI00015953	LKNGFPHPEPDCNPSEAASEESNSEIEQEIPVEQK	150	184	33	29.3	4	3935.78	3935.77	3.76637	4	0.715693	0.0771973	0.101972
IPI00015953	LLDSVPPTAISHFK	582	595	42	29.7	3	1523.83	1523.83	0.154156	4	0.116123	0.0771973	0.101972
IPI00015953	LRSDAGLESDTAMK	5	18	76	72.9	2	1492.72	1492.72	0.280583	4	0.0961618	0.0771973	0.101972
IPI00015953	LRSDAGLESDTAMKK	5	19	27	20.3	3	1636.81	1636.8	2.64923	4	0.130217	0.0771973	0.101972
IPI00015953	LSVACFYGGTPYGGQFER	287	304	76	76.1	2	2007.91	2007.92	1.07494	3	0	0.0771973	0.101972
IPI00015953	MRNGIDILVGTPGR	305	318	58	45.5	2	1497.81	1497.81	0.703391	4	0.213145	0.0771973	0.101972
IPI00015953	NEEPSEEEIDAPKPK	117	131	77	72.1	2	1710.79	1710.8	1.80114	4	0.129798	0.0771973	0.101972
IPI00015953	NGIDILVGTPGR	307	318	65	57.7	2	1210.67	1210.67	1.21099	4	0.113594	0.0771973	0.101972
IPI00015953	NGSFGVLVATNVAAR	485	499	80	66.6	2	1474.79	1474.79	1.86791	4	0.0873756	0.0771973	0.101972
IPI00015953	QDAQSLHGDIPQK	462	474	39	30.2	2	1435.71	1435.7	0.399049	4	0.102893	0.0771973	0.101972
IPI00015953	QDAQSLHGDIPQKQR	462	476	63	55	3	1719.87	1719.86	0.416931	4	0	0.0771973	0.101972
IPI00015953	QSAEKLIEEK	596	605	32	19.7	2	1173.62	1173.62	0.735363	4	0.086053	0.0771973	0.101972
IPI00015953	QSAEKLIEEKGAVEALAAALAHISGATSVDQR	596	627	48	44.8	3	3262.72	3262.71	1.45385	4	0	0.0771973	0.101972
IPI00015953	RWQLSVATEQPELEGPR	702	718	60	51.1	2	1995.02	1995.02	2.9283	4	0.186387	0.0771973	0.101972
IPI00015953	SDAGLESDTAMK	7	18	59	58.9	2	1223.53	1223.53	0.317357	4	0.124386	0.0771973	0.101972
IPI00015953	SDAGLESDTAMKK	7	19	57	54.2	2	1351.63	1351.63	1.08013	4	0.124398	0.0771973	0.101972
IPI00015953	SDAGLESDTAMKKGETLR	7	24	20	18.7	3	1923.92	1923.92	1.22859	4	0.0954063	0.0771973	0.101972
IPI00015953	SDKTEEIAEEEETVFPK	38	54	61	58.1	2	1979.92	1979.92	0.980833	4	0.0706952	0.0771973	0.101972
IPI00015953	STYEQVDLIGK	392	402	61	56.7	2	1251.63	1251.64	2.95262	4	0.0624618	0.0771973	0.101972
IPI00015953	STYEQVDLIGKK	392	403	55	54.9	2	1379.73	1379.73	0.067234	4	0.0829173	0.0771973	0.101972
IPI00015953	TAITVEHLAIK	407	417	42	39.4	3	1194.7	1194.7	0.482057	4	0.100522	0.0771973	0.101972
IPI00015953	TFHHVYSGK	216	224	31	30.6	2	1074.52	1074.52	0.316638	4	0.0881196	0.0771973	0.101972
IPI00015953	TFHHVYSGKDLIAQAR	216	231	53	49.6	3	1841.95	1841.95	0.416359	4	0.0917401	0.0771973	0.101972
IPI00015953	TFSFAIPLIEK	237	247	42	35	2	1264.71	1264.71	0.907551	3	0.0930714	0.0771973	0.101972
IPI00015953	TFSFAIPLIEKLHGELQDR	237	255	22	20.7	3	2213.18	2213.18	0.312395	4	0.0807417	0.0771973	0.101972
IPI00015953	TGTGKTFSFAIPLIEK	232	247	28	21.9	3	1708.94	1708.94	1.09689	4	0.159706	0.0771973	0.101972
IPI00015953	TIIFCETKK	441	449	29	19.6	2	1138.61	1138.61	0.343361	4	0.0957342	0.0771973	0.101972
IPI00015953	TIIFCETKKEAQELSQNSAIK	441	461	33	31.6	3	2437.25	2437.25	1.34503	4	0.0760596	0.0771973	0.101972
IPI00015953	VKGMVFLK	669	676	27	17.3	2	936.547	936.546	0.531126	4	0.103603	0.0771973	0.101972
IPI00015953	VTKNEEPSEEEIDAPKPK	114	131	59	57.6	2	2039.01	2039	0.884972	4	0.115062	0.0771973	0.101972
IPI00015953	VYSGHQGR	433	440	42	34.5	2	902.436	902.435	1.12737	4	0.108269	0.0771973	0.101972
IPI00015953	WQLSVATEQPELEGPR	703	718	94	94.3	2	1838.92	1838.92	2.91692	4	0.0939981	0.0771973	0.101972
IPI00015953	WQLSVATEQPELEGPREGYGGFR	703	725	38	37.5	3	2605.26	2605.25	1.19555	4	0.0832382	0.0771973	0.101972
IPI00016066	Similar to Putative Brix domain containing protein 1P
IPI00016066	KPYGVLYK	46	53	42	14	2	966.554	966.553	0.334317	7	0.0902961	0.0148646	0.0906432
IPI00016066	KPYGVLYKK	46	54	39	23.6	3	1094.65	1094.65	0.237848	7	0.0911279	0.0148646	0.0906432
IPI00016066	LNENIKNAMLIK	15	26	31	19.4	3	1399.79	1399.78	0.542095	7	0.0955884	0.0148646	0.0906432
IPI00016066	NAMLIK	21	26	24	4.9	2	688.394	688.394	0.155705	7	0.121701	0.0148646	0.0906432
IPI00016074	M-phase phosphoprotein 6
IPI00016074	KMFLKPQD	153	160	23	19.5	2	1021.53	1021.53	1.33797	10	0.118146	0.00600871	0.102251
IPI00016074	LSKNLLR	9	15	24	16.9	2	842.534	842.534	0.735785	10	0.109649	0.00600871	0.102251
IPI00016387	pre-mRNA cleavage complex II protein Pcf11
IPI00016387	FAGLDTNQR	733	741	56	49.2	2	1020.5	1020.5	0.935676	2	0.282913	0.0096734	0.224658
IPI00016387	NLTQEQLIR	197	205	30	23.9	2	1113.61	1113.62	1.1121	2	0.296593	0.0096734	0.224658
IPI00016494	Isoform 2 of Nucleolar protein 10
IPI00016494	DLENLGLTHLIGSPFLR	330	346	45	42.9	3	1894.03	1894.03	0.649832	4	0.0744657	0.0197439	0.0873156
IPI00016494	IYSLSCGK	11	18	31	23.5	2	926.453	926.454	0.580576	4	0.0953496	0.0197439	0.0873156
IPI00016494	LIEEEEEKQK	407	416	40	33.7	2	1273.64	1273.64	1.81564	4	0.0841788	0.0197439	0.0873156
IPI00016494	LKEDQQTVLKPQFYEIK	530	546	24	13.4	3	2106.14	2106.14	0.26279	4	0.127152	0.0197439	0.0873156
IPI00016494	LLEQQELR	473	480	49	2.8	2	1027.57	1027.57	0.0314121	4	0.10074	0.0197439	0.0873156
IPI00016494	LLNPLVSK	455	462	32	25.4	2	882.554	882.555	1.33537	4	0.0971183	0.0197439	0.0873156
IPI00016494	LMVNPFAYEEYRK	364	376	25	15.7	3	1674.81	1674.81	0.145223	4	0.130739	0.0197439	0.0873156
IPI00016494	MGIYYIPVLGPAPR	286	299	45	40.8	2	1545.84	1545.84	0.401239	4	0.0955927	0.0197439	0.0873156
IPI00016494	MQVSSLNEVK	1	10	47	34.9	2	1175.59	1175.59	1.55611	4	0.117723	0.0197439	0.0873156
IPI00016494	NGTLSVSDTTVGSK	578	591	55	54.1	2	1364.68	1364.68	1.45954	4	0.137162	0.0197439	0.0873156
IPI00016494	QKIEETR	381	387	36	27.5	2	902.482	902.483	0.994123	4	0.101782	0.0197439	0.0873156
IPI00016494	QLTFTLK	592	598	28	7.6	2	849.496	849.497	0.605004	4	0.103335	0.0197439	0.0873156
IPI00016494	QLTFTLKR	592	599	64	50.9	2	1005.6	1005.6	0.272342	4	0.0853834	0.0197439	0.0873156
IPI00016494	RLLQQEEK	516	523	20	1.8	2	1042.58	1042.58	0.518974	4	0.0751312	0.0197439	0.0873156
IPI00016494	SLPEWLSDR	19	27	38	23	2	1101.55	1101.54	0.854392	4	0.0886185	0.0197439	0.0873156
IPI00016494	SLPNILTDDRFK	425	436	24	21.9	2	1417.76	1417.76	0.66844	4	0.0706695	0.0197439	0.0873156
IPI00016494	VECWDPR	200	206	31	23.7	2	960.412	960.413	0.259645	4	0.078729	0.0197439	0.0873156
IPI00016494	VGLLDCALNSVTADSEINSLPTISALK	211	237	76	68	3	2800.45	2800.45	0.751376	4	0.06871	0.0197439	0.0873156
IPI00016494	VMFENPDFQVDEESEEFR	437	454	80	80.5	2	2245.95	2245.95	2.00536	4	0.0900745	0.0197439	0.0873156
IPI00016494	VMFENPDFQVDEESEEFRLLNPLVSK	437	462	42	36.6	3	3126.49	3126.49	2.78084	4	0.0907244	0.0197439	0.0873156
IPI00016610	Poly(rC)-binding protein 1
IPI00016610	ESTGAQVQVAGDMLPNSTER	125	144	85	78	2	2088.97	2088.97	0.618614	7	0.178852	0.0492745	0.135725
IPI00016610	IITLTGPTNAIFK	58	70	36	35	2	1387.81	1387.81	0.851199	7	0.200205	0.0492745	0.135725
IPI00016610	INISEGNCPER	47	57	62	61.6	2	1287.59	1287.59	1.94131	7	0.169719	0.0492745	0.135725
IPI00016610	LVVPATQCGSLIGK	102	115	45	34.9	2	1441.8	1441.8	1.17676	7	0.0724027	0.0492745	0.135725
IPI00016610	QMSGAQIK	307	314	51	42.8	2	861.438	861.438	0.191601	7	0.164017	0.0492745	0.135725
IPI00016613	CSNK2A1 protein
IPI00016613	GGPNIITLADIVKDPVSR	90	107	34	21.8	3	1864.04	1864.04	0.252965	7	0.109096	0.0396408	0.12059
IPI00016613	LIDWGLAEFYHPGQEYNVR	173	191	47	39.9	3	2306.11	2306.12	1.95354	7	0.165157	0.0396408	0.12059
IPI00017381	Replication factor C subunit 4
IPI00017381	AITFLQSATR	241	250	49	41.9	2	1106.61	1106.61	0.293095	7	0.112462	0.0514484	0.0620899
IPI00017381	ELFGPELFR	94	102	46	29.3	2	1106.58	1106.58	1.0968	7	0.0295721	0.0514484	0.0620899
IPI00017381	FKPLSDKIQQQR	199	210	32	19.7	3	1486.83	1486.83	0.328507	7	0.0212262	0.0514484	0.0620899
IPI00017381	IIEPLTSR	186	193	48	31.2	2	927.539	927.539	0.256108	7	0.03248	0.0514484	0.0620899
IPI00017381	ISDEGIAYLVK	222	232	61	53.3	2	1206.65	1206.65	0.215996	7	0.0277088	0.0514484	0.0620899
IPI00017381	IVILDEADSMTSAAQAALRR	146	165	22	18.4	3	2146.11	2146.1	0.609163	7	0.152173	0.0514484	0.0620899
IPI00017381	SLEGADLPNLLFYGPPGTGK	65	84	54	42.6	2	2045.05	2045.05	2.58112	7	0.0450134	0.0514484	0.0620899
IPI00017381	TSTILAAAR	85	93	44	35.4	2	902.519	902.518	0.0895993	7	0.0412277	0.0514484	0.0620899
IPI00017381	VKNFAQLTVSGSR	123	135	44	34.9	3	1405.77	1405.77	0.321283	7	0.13394	0.0514484	0.0620899
IPI00017412	Isoform 1 of Replication factor C subunit 2
IPI00017412	EGNVPNIIIAGPPGTGK	66	82	42	41.9	2	1632.88	1632.88	0.7059	7	0.0241671	0.0441113	0.0455163
IPI00017412	LNEIVGNEDTVSR	47	59	36	36.3	2	1444.72	1444.71	0.556261	7	0.0985737	0.0441113	0.0455163
IPI00017412	LTDAQILTR	193	201	51	40	2	1029.58	1029.58	0.764568	7	0.0203197	0.0441113	0.0455163
IPI00017450	Transcription initiation factor IIF alpha subunit
IPI00017450	AALGPSSQNVTEYVVR	2	17	40	32.7	2	1731.88	1731.88	1.39323	5	0.142978	0.0229701	0.140967
IPI00017450	AALGPSSQNVTEYVVRVPK	2	20	57	56.7	2	2056.1	2056.1	1.03082	5	0.184273	0.0229701	0.140967
IPI00017450	KKAPLAK	236	242	41	27.8	2	754.506	754.507	0.0675254	5	0.157388	0.0229701	0.140967
IPI00017450	LDTGPQSLSGK	425	435	72	62.3	2	1101.57	1101.57	0.368395	5	0.194378	0.0229701	0.140967
IPI00017450	LRLDTGPQSLSGK	423	435	52	47.4	2	1370.75	1370.75	0.416032	5	0.128594	0.0229701	0.140967
IPI00017450	TGLSSEQTVNVLAQILKR	482	499	45	39.2	3	1956.1	1956.1	0.564751	5	0.172098	0.0229701	0.140967
IPI00017450	TLTAEEAEEEWERR	154	167	37	35.5	3	1747.8	1747.8	1.83407	5	0.150086	0.0229701	0.140967
IPI00017450	VLNHFSIMQQR	170	180	31	7.4	3	1387.7	1387.7	1.14718	5	0.183006	0.0229701	0.140967
IPI00017580	HsKin17 protein
IPI00017580	GKSDFLTPK	2	10	42	36.2	2	991.534	991.534	0.0337522	6	0.184971	0.00725676	0.152427
IPI00017580	RVEGIQYEDISKLA	380	393	41	32.6	3	1619.85	1619.85	0.704153	6	0.174708	0.00725676	0.152427
IPI00017617	Probable ATP-dependent RNA helicase DDX5
IPI00017617	APILIATDVASR	392	403	71	56.2	2	1231.72	1231.72	0.935564	5	0.182153	0.0220274	0.126713
IPI00017617	DLERGVEICIATPGR	213	227	30	17	3	1684.86	1684.85	1.33606	5	0.13002	0.0220274	0.126713
IPI00017617	EANQAINPK	462	470	29	25.8	2	983.504	983.503	0.795164	5	0.160639	0.0220274	0.126713
IPI00017617	ELAQQVQQVAAEYCR	178	192	56	55.8	2	1791.86	1791.86	2.4593	5	0.170101	0.0220274	0.126713
IPI00017617	FGNPGEKLVK	34	43	33	23.1	2	1087.6	1087.6	0.662874	5	0.141325	0.0220274	0.126713
IPI00017617	GDGPICLVLAPTR	165	177	34	28.4	2	1367.72	1367.73	1.55435	5	0.154346	0.0220274	0.126713
IPI00017617	GHNCPKPVLNFYEANFPANVMDVIAR	86	111	54	48.5	3	2989.44	2989.45	2.58018	5	0.114314	0.0220274	0.126713
IPI00017617	GLDVEDVK	404	411	48	37.4	2	873.444	873.444	0.0111522	5	0.148026	0.0220274	0.126713
IPI00017617	GLDVEDVKFVINYDYPNSSEDYIHR	404	428	23	23.3	4	2986.4	2986.4	0.640453	5	0.143196	0.0220274	0.126713
IPI00017617	GPQIRDLER	208	216	21	9.3	3	1082.58	1082.58	0.38555	5	0.144655	0.0220274	0.126713
IPI00017617	GYSSLLK	517	523	23	7.3	2	766.422	766.423	0.480617	5	0.139666	0.0220274	0.126713
IPI00017617	GYSSLLKR	517	524	39	36.5	2	922.524	922.524	0.117497	5	0.115199	0.0220274	0.126713
IPI00017617	IVDQIRPDR	265	273	21	10.6	3	1110.61	1110.61	0.350948	5	0.13096	0.0220274	0.126713
IPI00017617	KWNLDELPKFEK	45	56	26	19	3	1545.82	1545.82	0.469744	5	0.180055	0.0220274	0.126713
IPI00017617	LIDFLECGK	228	236	45	44.5	2	1093.55	1093.55	0.687979	5	0.127674	0.0220274	0.126713
IPI00017617	LIDFLECGKTNLRR	228	241	26	21.2	3	1733.92	1733.92	0.215163	5	0.110078	0.0220274	0.126713
IPI00017617	LKSTCIYGGAPK	196	207	71	66.6	2	1293.68	1293.68	0.877479	5	0.130147	0.0220274	0.126713
IPI00017617	LLQLVEDR	471	478	54	41.7	2	984.56	984.56	0.323153	5	0.169375	0.0220274	0.126713
IPI00017617	LLQLVEDRGSGR	471	482	33	28.7	2	1341.74	1341.74	0.305861	5	0.135055	0.0220274	0.126713
IPI00017617	MLDMGFEPQIR	253	263	45	38.4	2	1335.63	1335.63	0.0570243	4	0.138291	0.0220274	0.126713
IPI00017617	NFYQEHPDLAR	57	67	47	43.6	2	1388.65	1388.65	1.27664	5	0.107001	0.0220274	0.126713
IPI00017617	NFYQEHPDLARR	57	68	25	16.9	3	1544.75	1544.75	0.346987	5	0.167086	0.0220274	0.126713
IPI00017617	QNFTEPTAIQAQGWPVALSGLDMVGVAQTGSGK	112	144	67	66.6	3	3373.66	3373.67	1.93121	5	0.158979	0.0220274	0.126713
IPI00017617	QTLMWSATWPK	274	284	55	51.2	2	1347.66	1347.67	1.24372	5	0.148006	0.0220274	0.126713
IPI00017617	QVSDLISVLR	452	461	44	37.5	2	1128.65	1128.65	0.944106	5	0.154792	0.0220274	0.126713
IPI00017617	QVSDLISVLREANQAINPK	452	470	37	26.8	3	2094.14	2094.14	0.689737	5	0.12664	0.0220274	0.126713
IPI00017617	RCDELTR	353	359	40	29.2	2	948.445	948.445	0.0759121	5	0.139732	0.0220274	0.126713
IPI00017617	RTAQEVETYRR	68	78	33	32.4	2	1407.72	1407.72	0.627008	5	0.140401	0.0220274	0.126713
IPI00017617	STCIYGGAPK	198	207	42	33.9	2	1052.5	1052.5	0.0303623	4	0.130847	0.0220274	0.126713
IPI00017617	TAQEVETYR	69	77	40	27.8	2	1095.52	1095.52	0.867553	5	0.192179	0.0220274	0.126713
IPI00017617	TGTAYTFFTPNNIK	438	451	49	43.2	2	1573.78	1573.77	2.0796	5	0.129358	0.0220274	0.126713
IPI00017617	TIVFVETK	344	351	30	4.8	2	935.533	935.533	0.0434473	5	0.161671	0.0220274	0.126713
IPI00017617	TTYLVLDEADR	242	252	57	51.3	2	1294.64	1294.64	1.63918	5	0.130367	0.0220274	0.126713
IPI00017617	TTYLVLDEADRMLDMGFEPQIR	242	263	57	54.5	3	2644.25	2644.25	0.00910507	5	0.133835	0.0220274	0.126713
IPI00017617	WNLDELPKFEK	46	56	31	30.8	2	1417.72	1417.72	0.167228	5	0.192291	0.0220274	0.126713
IPI00018140	Isoform 1 of Heterogeneous nuclear ribonucleoprotein Q
IPI00018140	DLFEDELVPLFEK	172	184	62	48.6	2	1592.8	1592.8	1.31382	5	0.0864699	0.00361959	0.0817511
IPI00018140	NLANTVTEEILEK	344	356	69	67.3	2	1472.77	1472.77	0.577864	5	0.0915887	0.00361959	0.0817511
IPI00018192	Isoform 1 of WD repeat protein 74
IPI00018192	GLEHKVYLK	303	311	33	20.5	2	1085.62	1085.62	0.756214	6	0.283711	0.0275039	0.228109
IPI00018192	GLQCHPSKPLLASCGLDR	274	291	52	47.7	3	2008	2008	1.39918	6	0.284816	0.0275039	0.228109
IPI00018192	GVNLQR	22	27	21	7.3	2	685.387	685.387	0.00144635	6	0.374253	0.0275039	0.228109
IPI00018192	HCPGGEGMFR	82	91	20	19.5	2	1146.47	1146.47	1.81752	6	0.312574	0.0275039	0.228109
IPI00018192	HFSTEDGIFQGQR	69	81	61	60.9	2	1520.7	1520.7	0.673858	6	0.331779	0.0275039	0.228109
IPI00018192	IWDLQGSEEPVFR	157	169	46	43.5	2	1574.77	1574.77	0.778601	6	0.292266	0.0275039	0.228109
IPI00018192	KLSGLEQPQGALQTR	359	373	94	87.2	2	1624.89	1624.89	0.773492	6	0.29971	0.0275039	0.228109
IPI00018192	KQAANFTAGGQPR	28	40	44	30.7	3	1344.69	1344.69	0.211503	6	0.321863	0.0275039	0.228109
IPI00018192	LSGLEQPQGALQTR	360	373	39	33.8	2	1502.81	1502.81	0.683275	6	0.30045	0.0275039	0.228109
IPI00018192	LSGLEQPQGALQTRR	360	374	29	22.6	3	1652.9	1652.89	1.77645	6	0.268242	0.0275039	0.228109
IPI00018192	LVTCTGYHQVR	198	208	63	52	2	1332.66	1332.66	0.840405	6	0.295781	0.0275039	0.228109
IPI00018192	MRQDPAHPHVVATGGKENALK	136	156	28	23.8	4	2271.15	2271.15	2.81377	6	0.27714	0.0275039	0.228109
IPI00018192	QAANFTAGGQPR	29	40	45	44.7	2	1216.59	1216.59	1.20531	6	0.27527	0.0275039	0.228109
IPI00018192	RKLSGLEQPQGALQTR	358	373	22	18.3	3	1780.99	1781	2.89127	6	0.290359	0.0275039	0.228109
IPI00018192	SQLNCLLLSGR	312	322	69	62.9	2	1259.67	1259.67	0.652644	6	0.239281	0.0275039	0.228109
IPI00018192	TVKHFSTEDGIFQGQR	66	81	50	43.5	3	1848.91	1848.91	0.215498	6	0.292825	0.0275039	0.228109
IPI00018192	VPIWDQDIQFLPGSQK	182	197	52	48.9	2	1869.96	1869.97	2.30762	6	0.285006	0.0275039	0.228109
IPI00018192	VWHDKDKDTSSDPLLELR	111	128	47	46.6	3	2153.08	2153.08	0.570408	6	0.297123	0.0275039	0.228109
IPI00018192	VYDPASPQR	209	217	40	31.6	2	1031.5	1031.5	0.550431	6	0.292413	0.0275039	0.228109
IPI00018196	Notchless homolog 1
IPI00018196	AAAVADEAVAR	1	11	58	51	2	1084.55	1084.55	0.229938	6	0.114944	0.0145895	0.0877602
IPI00018196	AAAVADEAVARDVQR	1	15	31	31.5	2	1582.81	1582.8	2.05675	6	0.0942556	0.0145895	0.0877602
IPI00018196	FWDLSTETPHFTCK	139	152	30	21	3	1767.79	1767.79	0.346825	6	0.0893725	0.0145895	0.0877602
IPI00018196	ILTGHTQSVTCLR	240	252	40	40.3	2	1484.78	1484.78	2.11236	6	0.116406	0.0145895	0.0877602
IPI00018196	LAMDLPGHADEVYAVDWSPDGQR	447	469	31	28.1	3	2541.16	2541.16	0.901068	6	0.101776	0.0145895	0.0877602
IPI00018196	LLVSGSSDSTLK	427	438	39	34.6	2	1205.65	1205.65	0.233409	6	0.0950717	0.0145895	0.0877602
IPI00018196	MTGHQALINQVLFSPDSR	367	384	24	16.8	3	2029.01	2029	0.454009	6	0.0829498	0.0145895	0.0877602
IPI00018196	NGQILLWDPSTGK	176	188	46	39.3	2	1427.74	1427.74	2.24333	6	0.10237	0.0145895	0.0877602
IPI00018196	NGQILLWDPSTGKQVGR	176	192	25	18.7	3	1867.99	1867.99	0.641135	6	0.0894888	0.0145895	0.0877602
IPI00018196	TLESQAVETEK	75	85	44	41.6	2	1233.61	1233.61	0.802047	6	0.119627	0.0145895	0.0877602
IPI00018196	VLDIIYQPQAIFR	86	98	55	48.6	2	1574.88	1574.88	0.56687	6	0.0761133	0.0145895	0.0877602
IPI00018196	WGGDGLLYSASQDR	253	266	77	73.6	2	1523.7	1523.7	1.60346	6	0.0819143	0.0145895	0.0877602
IPI00018196	WITGLSWEPLHANPECR	200	216	32	31.8	3	2064.98	2064.98	1.00009	6	0.0748759	0.0145895	0.0877602
IPI00018196	YLASGSGDTTVR	127	138	52	43.9	2	1225.59	1225.59	0.723902	6	0.091893	0.0145895	0.0877602
IPI00018196	YNLVR	332	336	24	8.8	2	663.37	663.371	0.324806	6	0.111988	0.0145895	0.0877602
IPI00018206	Aspartate aminotransferase, mitochondrial precursor
IPI00018206	ASAELALGENSEVLK	108	122	74	66.1	2	1529.79	1529.79	0.535139	7	0.0650901	0.00997812	0.0680118
IPI00018206	DAGMQLQGYR	171	180	45	45.4	2	1153.52	1153.52	0.681144	7	0.0842312	0.00997812	0.0680118
IPI00018206	DVFLPKPTWGNHTPIFR	154	170	29	22.3	3	2024.06	2024.05	4.41761	7	0.0666355	0.00997812	0.0680118
IPI00018206	EIATVVK	228	234	32	14.2	2	758.454	758.453	0.526364	7	0.0843472	0.00997812	0.0680118
IPI00018206	FVTVQTISGTGALR	126	139	106	97.7	2	1448.8	1448.8	0.195503	7	0.0608754	0.00997812	0.0680118
IPI00018206	IAAAILNTPDLR	326	337	51	48.1	2	1266.73	1266.73	0.222108	7	0.0591056	0.00997812	0.0680118
IPI00018206	IAAAILNTPDLRK	326	338	42	37.1	3	1394.82	1394.82	0.1652	7	0.0654167	0.00997812	0.0680118
IPI00018206	ISVAGVTSSNVGYLAHAIHQVTK	408	430	31	22.3	4	2351.26	2351.26	1.01768	7	0.0885687	0.00997812	0.0680118
IPI00018206	KAEAQIAAK	82	90	76	62.2	2	928.534	928.533	0.866911	7	0.0830107	0.00997812	0.0680118
IPI00018206	KQWLQEVK	338	345	36	23.3	2	1057.59	1057.59	0.514698	7	0.0685014	0.00997812	0.0680118
IPI00018206	NMGLYGER	280	287	32	28.9	2	938.428	938.429	0.610155	7	0.0795253	0.00997812	0.0680118
IPI00018206	TQLVSNLKK	356	364	22	15.3	2	1029.62	1029.62	0.732523	7	0.0677885	0.00997812	0.0680118
IPI00018206	VGAFTMVCK	288	296	48	44.2	2	1011.49	1011.49	0.109126	7	0.0755786	0.00997812	0.0680118
IPI00018240	CDNA FLJ10498 fis, clone NT2RP2000328
IPI00018240	AAAISTSR	482	489	42	34.6	2	775.419	775.418	0.835032	4	0.131171	0.00896977	0.115849
IPI00018240	DLLVQYATGKK	185	195	42	33.4	2	1234.69	1234.69	0.883693	4	0.129623	0.00896977	0.115849
IPI00018240	EKQLALR	610	616	30	12.5	2	856.513	856.512	0.779472	4	0.124934	0.00896977	0.115849
IPI00018240	GKPTEASIEAR	393	403	34	10.8	3	1157.6	1157.6	0.0993406	4	0.109349	0.00896977	0.115849
IPI00018240	LATAMAGK	554	561	36	15.9	1	761.411	761.411	1.04929	4	0.139413	0.00896977	0.115849
IPI00018240	LNSMPMEER	470	478	20	20.2	2	1105.49	1105.49	1.35689	4	0.132756	0.00896977	0.115849
IPI00018240	TLIHLFR	374	380	29	21.5	2	898.539	898.539	0.445166	4	0.134816	0.00896977	0.115849
IPI00018240	TNPFSSSTNKEK	574	585	32	26.7	2	1338.64	1338.64	0.221137	4	0.133296	0.00896977	0.115849
IPI00018240	TVNVITTACFSK	138	149	40	39.6	2	1339.68	1339.68	1.63976	4	0.125428	0.00896977	0.115849
IPI00018240	VLTQEDFQK	490	498	30	26	2	1106.56	1106.56	1.13569	4	0.13965	0.00896977	0.115849
IPI00018240	YSQNVR	596	601	27	26.7	2	765.377	765.376	1.2585	4	0.140874	0.00896977	0.115849
IPI00019195	Ribonuclease P pro
IPI00019195	AAAPQAPGR	2	10	26	19.3	2	879.456	879.456	0.150463	7	0.0824439	0.00934653	0.065414
IPI00019195	IAPVIGLK	168	175	34	33.9	2	809.537	809.538	0.802672	7	0.0714292	0.00934653	0.065414
IPI00019195	NTTDFVDEVR	185	194	55	50.5	2	1194.55	1194.55	1.51367	7	0.062137	0.00934653	0.065414
IPI00019195	QASVTLQPLK	251	260	47	41.6	2	1083.63	1083.63	0.0140751	7	0.0658987	0.00934653	0.065414
IPI00019195	QLAIGVNEVTR	112	122	33	33.4	2	1198.67	1198.67	0.838536	7	0.0590395	0.00934653	0.065414
IPI00019195	QQVSGWTPAHVR	99	110	20	10.8	3	1364.69	1364.7	1.23827	7	0.0790064	0.00934653	0.065414
IPI00019196	Ribonuclease P protein subunit p30
IPI00019196	AALLHGETR	227	235	21	21.1	2	966.525	966.525	0.68275	8	0.320356	0.0151572	0.23643
IPI00019196	AVFADLDLR	2	10	44	31.3	2	1060.56	1060.56	0.402173	7	0.298921	0.0151572	0.23643
IPI00019488	U3 small nucleolar ribonucleoprotein protein IMP3
IPI00019488	AVRELAR	54	60	30	5.3	2	813.482	813.483	1.01861	10	0.282202	0.018115	0.227806
IPI00019488	VGPDVVTDPAFLVTR	138	152	22	21.5	2	1590.87	1590.87	0.687741	10	0.30782	0.018115	0.227806
IPI00019733	mRNA-associated protein mrnp
IPI00019733	APNYSCVMTGSWDK	138	151	81	80.9	2	1614.68	1614.68	2.09428	7	0.102079	0.0172241	0.0837987
IPI00019733	GLIVYQLENQPSEFR	191	205	41	33.3	2	1791.92	1791.92	2.33657	7	0.0695932	0.0172241	0.0837987
IPI00019733	GLIVYQLENQPSEFRR	191	206	41	31.1	3	1948.02	1948.01	1.05809	7	0.0862345	0.0172241	0.0837987
IPI00019733	SSNPMMVLQLPER	160	172	44	23.4	2	1532.73	1532.73	0.997714	7	0.107946	0.0172241	0.0837987
IPI00019770	ubiquitin-like protein fubi and ribosomal protein S30 precursor
IPI00019880	47 kDa heat shock protein precursor
IPI00019880	AVLSAEQLRDEEVHAGLGELLR	94	115	36	35.7	3	2404.27	2404.27	0.476369	6	0.0503366	0.00384345	0.0503814
IPI00019880	LYGPSSVSFADDFVR	133	147	74	71.5	2	1658.79	1658.8	1.97573	6	0.0557721	0.00384345	0.0503814
IPI00019962	Hypothetical protein FLJ11184
IPI00019962	EKKVIHPYSR	13	22	28	18.2	3	1255.7	1255.7	0.257295	9	0.148588	0.0140187	0.127217
IPI00019962	KAAQITR	23	29	34	23.4	2	786.471	786.471	0.0114565	9	0.130632	0.0140187	0.127217
IPI00019962	KVIHPYSR	15	22	34	28.2	3	998.566	998.567	0.915721	9	0.14014	0.0140187	0.127217
IPI00019962	VIHPYSR	16	22	29	23.5	2	870.471	870.472	1.18592	9	0.16368	0.0140187	0.127217
IPI00019996	modulator of estrogen induced transcription isoform b
IPI00019996	AAATGAVAASAASGQAEGKK	2	21	70	66.9	2	1757.89	1757.89	1.41848	3	0.0992746	0.0056905	0.0876504
IPI00019996	ASLDKKR	571	577	41	27.7	2	816.482	816.482	0.56744	3	0.0895009	0.0056905	0.0876504
IPI00019996	NIWVSGLSSNTK	367	378	66	59.6	2	1304.67	1304.67	1.19835	3	0.0994377	0.0056905	0.0876504
IPI00020128	U3 small nucleolar RNA-associated protein 6 homolog
IPI00020128	AEIIQER	2	8	45	36	2	905.491	905.491	0.53838	5	0.315545	0.0262105	0.232352
IPI00020128	AVEVGRKEER	299	308	29	0.9	2	1171.63	1171.63	0.327897	5	0.2627	0.0262105	0.232352
IPI00020128	EKEEFEK	196	202	24	13.6	2	937.439	937.439	0.634229	5	0.293687	0.0262105	0.232352
IPI00020128	ELEIESQTEEQPTTK	281	295	69	67.1	2	1760.83	1760.83	1.63328	5	0.330937	0.0262105	0.232352
IPI00020128	IEDRLPELEQLER	9	21	40	24.1	3	1638.86	1638.86	0.868118	5	0.277491	0.0262105	0.232352
IPI00020128	IGLFSHAEIK	22	31	38	25.7	2	1113.62	1113.62	1.9584	5	0.281217	0.0262105	0.232352
IPI00020128	IGYSFKKDEIENSIVHR	75	91	25	18.9	4	2034.05	2034.06	2.74738	5	0.28984	0.0262105	0.232352
IPI00020128	MLQGESAEAFVAK	576	588	79	67.4	2	1395.67	1395.67	0.155257	5	0.301842	0.0262105	0.232352
IPI00020128	SLQESRPFSVDFFR	499	512	48	36.6	3	1713.85	1713.85	0.104477	5	0.299114	0.0262105	0.232352
IPI00020128	SNSGFLR	341	347	26	23.5	2	779.393	779.393	1.13632	5	0.352322	0.0262105	0.232352
IPI00020128	TMTVFR	354	359	21	18.2	2	769.379	769.379	0.0986284	5	0.324791	0.0262105	0.232352
IPI00020602	Casein kinase II subunit alpha'
IPI00020602	EQSQPCADNAVLSSGLTAAR	331	350	64	62.3	2	2073.97	2073.98	0.898834	7	0.181051	0.0371686	0.149514
IPI00020602	HLVSPEALDLLDK	292	304	33	22	3	1448.79	1448.79	1.29216	7	0.119697	0.0371686	0.149514
IPI00020602	HLVSPEALDLLDKLLR	292	307	51	50.5	3	1831.06	1831.06	0.755182	7	0.14732	0.0371686	0.149514
IPI00020602	ILENLR	85	90	21	8.9	1	756.449	756.449	0.317263	7	0.159248	0.0371686	0.149514
IPI00020602	LIDWGLAEFYHPAQEYNVR	174	192	28	23	3	2320.13	2320.13	0.0935517	7	0.222382	0.0371686	0.149514
IPI00020602	REPFFHGQDNYDQLVR	230	245	33	29.6	3	2019.96	2019.95	1.11494	7	0.218392	0.0371686	0.149514
IPI00020602	VYAEVNSLR	12	20	52	46.6	2	1049.55	1049.55	0.769285	7	0.182502	0.0371686	0.149514
IPI00020683	Isoform 1 of RNA/RNP complex-1-interacting phosphatase
IPI00020683	FIAFKVPLQK	50	59	32	16.8	3	1189.72	1189.72	0.492334	7	0.380824	0.0292391	0.292693
IPI00020683	LAPEECFSPLDLFNK	65	79	64	49.3	2	1778.85	1778.85	1.06422	7	0.430468	0.0292391	0.292693
IPI00020683	WKDYLPVGQR	35	44	41	24.3	2	1260.66	1260.66	0.0116247	7	0.383287	0.0292391	0.292693
IPI00020683	YLIDVEGVRPDDAIELFNR	166	184	31	23.1	3	2233.14	2233.14	1.10907	7	0.433748	0.0292391	0.292693
IPI00020683	YNLHQIQGHSAPR	239	251	49	44.2	3	1519.76	1519.76	1.40989	7	0.440735	0.0292391	0.292693
IPI00020991	Hypothetical protein FLJ20036
IPI00020991	AQEVSEYLSQNPR	2	14	58	49.1	2	1561.74	1561.74	0.0495049	5	0.0569632	0.0291414	0.0903758
IPI00020991	GISSSNEGVEEPSKKR	129	144	35	29.1	3	1702.85	1702.85	0.252813	5	0.0890628	0.0291414	0.0903758
IPI00020991	NSSSSGTSLLTPK	336	348	45	45	2	1277.65	1277.65	0.891026	5	0.102439	0.0291414	0.0903758
IPI00020991	SSQESIVCELR	496	506	59	51.7	2	1306.62	1306.62	0.149112	5	0.0996837	0.0291414	0.0903758
IPI00020991	SSSQTSGSLVSK	375	386	49	38	2	1166.58	1166.58	0.0354471	5	0.144209	0.0291414	0.0903758
IPI00020991	SSSSTNTSLLTSK	349	361	55	52.8	2	1311.65	1311.65	0.729602	5	0.135901	0.0291414	0.0903758
IPI00020991	STSLASVSQLASK	387	399	61	57.7	2	1277.68	1277.68	1.35756	5	0.0749286	0.0291414	0.0903758
IPI00020991	STSQVAASLLASK	362	374	65	58	2	1261.69	1261.69	0.3986	5	0.0856569	0.0291414	0.0903758
IPI00020991	TSSEASVSSSVAK	323	335	50	47.8	2	1238.6	1238.6	0.367604	5	0.130465	0.0291414	0.0903758
IPI00020991	VAAWVEALR	15	23	49	34.9	2	1013.57	1013.57	0.134779	5	0.074241	0.0291414	0.0903758
IPI00021266	60S ribosomal protein L23a
IPI00021266	EAPAPPKAEAK	8	18	38	28	2	1107.59	1107.59	2.36442	10	2.42043	0.61036	0.720916
IPI00021266	KEAPAPPKAEAK	7	18	56	47.9	3	1235.69	1235.69	0.380028	10	1.861	0.61036	0.720916
IPI00021266	LAPDYDALDVANK	140	152	53	50.6	2	1403.69	1403.69	0.707356	10	2.72714	0.61036	0.720916
IPI00021266	LAPDYDALDVANKIGII	140	156	46	40.5	2	1799.97	1799.96	1.55995	10	3.32404	0.61036	0.720916
IPI00021405	Isoform A of Lamin-A/C
IPI00021405	IRIDSLSAQLSQLQK	297	311	35	33.7	3	1698.96	1698.96	0.571376	5	0.0915964	0.0382573	0.0994942
IPI00021405	ITESEEVVSR	63	72	76	70.7	2	1147.57	1147.57	0.231431	4	0.0991726	0.0382573	0.0994942
IPI00021405	KLESTESR	420	427	39	32.4	2	948.488	948.488	0.576647	5	0.0951703	0.0382573	0.0994942
IPI00021405	LADALQELR	241	249	63	41.8	2	1027.57	1027.57	0.054227	5	0.100027	0.0382573	0.0994942
IPI00021405	LQEKEDLQELNDR	29	41	25	16.8	3	1628.8	1628.8	1.19475	4	0.0701341	0.0382573	0.0994942
IPI00021405	LQLELSK	102	108	31	18.8	2	829.491	829.491	0.133097	5	0.133968	0.0382573	0.0994942
IPI00021405	LRDLEDSLAR	320	329	31	16.3	3	1186.63	1186.63	0.0080236	5	0.143323	0.0382573	0.0994942
IPI00021405	LSPSPTSQR	389	397	28	13.8	2	971.504	971.503	1.04497	5	0.157002	0.0382573	0.0994942
IPI00021405	NSNLVGAAHEELQQSR	281	296	80	80	2	1751.86	1751.85	1.93913	5	0.14503	0.0382573	0.0994942
IPI00021405	SGAQASSTPLSPTR	12	25	54	42.8	2	1358.68	1358.68	0.40225	4	0.0767023	0.0382573	0.0994942
IPI00021405	SVGGSGGGSFGDNLVTR	628	644	70	70.3	2	1565.74	1565.74	1.0676	4	0.0456692	0.0382573	0.0994942
IPI00021405	TALINSTGEEVAMR	528	541	70	68.9	2	1506.73	1506.73	0.0302296	5	0.16805	0.0382573	0.0994942
IPI00021417	U4/U6.U5 tri-snRNP-associated protein 1
IPI00021417	LQAQSLSTVGPR	374	385	29	28.8	2	1255.69	1255.69	1.23065	3	0.191722	0.00345925	0.162597
IPI00021417	TPYIVLSGSGK	781	791	31	21.8	2	1120.61	1120.61	0.278473	3	0.196614	0.00345925	0.162597
IPI00021439	Actin, cytoplasmic 1
IPI00021439	AGFAGDDAPR	19	28	63	54.3	2	975.441	975.441	0.341388	7	0.0395718	0.00677582	0.0425692
IPI00021439	AVFPSIVGRPR	29	39	35	34.5	2	1197.7	1197.7	0.675721	7	0.0490497	0.00677582	0.0425692
IPI00021439	GYSFTTTAER	197	206	45	44.6	2	1131.52	1131.52	0.86856	7	0.0363491	0.00677582	0.0425692
IPI00021439	LDLAGRDLTDYLMK	178	191	28	19.8	3	1638.83	1638.83	1.42221	7	0.0529974	0.00677582	0.0425692
IPI00021439	SYELPDGQVITIGNER	239	254	41	37	2	1789.88	1789.88	0.0427005	7	0.0443416	0.00677582	0.0425692
IPI00021840	40S ribosomal protein S6
IPI00021840	LIEVDDER	15	22	46	31.8	2	993.507	993.506	1.33475	8	4.92811	1.78629	0.871355
IPI00021840	RLSSLR	233	238	21	7.4	2	730.445	730.445	0.341606	8	8.49419	1.78629	0.871355
IPI00021840	VLQHKR	184	189	30	10.7	2	779.477	779.477	0.55491	8	6.89766	1.78629	0.871355
IPI00022239	Methionine aminopeptidase 1
IPI00022239	LLSSEDIEGMR	130	140	52	50.3	2	1248.6	1248.6	0.858404	6	0.123563	0.00233567	0.111281
IPI00022239	SAQFEHTLLVTDTGCEILTR	354	373	43	40.7	3	2290.13	2290.13	0.00248781	6	0.126866	0.00233567	0.111281
IPI00022317	Leydig cell tumor 10 kDa protein homolog
IPI00022317	GAAAATSSKTPS	88	99	33	25.7	2	1047.52	1047.52	0.627861	11	0.244335	0.0223322	0.191274
IPI00022317	KKIEHDVVMK	59	68	26	17.4	3	1241.68	1241.68	0.0912172	11	0.231112	0.0223322	0.191274
IPI00022317	KLALLKAPAK	76	85	37	36.5	3	1051.71	1051.71	2.76978	11	0.27043	0.0223322	0.191274
IPI00022317	NLEVGIR	52	58	32	18.5	2	799.455	799.455	0.389575	11	0.246497	0.0223322	0.191274
IPI00022317	TAAAASEKNRGPR	18	30	29	20.2	3	1327.7	1327.7	0.476287	11	0.207007	0.0223322	0.191274
IPI00022317	VIAPKKAR	35	42	45	45.5	2	881.581	881.58	0.661696	11	0.2197	0.0223322	0.191274
IPI00022373	RNA-binding protein NOB1
IPI00022373	LAVLPYELR	46	54	44	40.3	2	1072.63	1072.63	0.361011	6	0.337757	0.0277132	0.269225
IPI00022373	QKTNVFAPDYIAGVSPFVENDISSR	357	381	48	44.5	3	2753.37	2753.37	1.66878	6	0.375781	0.0277132	0.269225
IPI00022373	TNVFAPDYIAGVSPFVENDISSR	359	381	42	40.5	3	2497.21	2497.21	1.95319	6	0.391693	0.0277132	0.269225
IPI00022613	Isoform 1 of Probable nucleolar complex protein 14
IPI00022613	ANSNPFEVK	27	35	36	36.2	2	1004.49	1004.49	0.413912	4	0.181072	0.0459204	0.130755
IPI00022613	ANSNPFEVKVNR	27	38	21	13.9	3	1373.71	1373.7	0.317576	3	0.144936	0.0459204	0.130755
IPI00022613	ASQGSTLVHPFR	628	639	54	48.4	2	1298.67	1298.67	0.722357	3	0.188884	0.0459204	0.130755
IPI00022613	ATRDELPYTFAAPESYEELR	417	436	43	36.8	3	2357.12	2357.12	1.43544	3	0.128289	0.0459204	0.130755
IPI00022613	DELPYTFAAPESYEELR	420	436	33	32.9	2	2028.93	2028.93	0.149429	3	0.146761	0.0459204	0.130755
IPI00022613	EFKGAVR	799	805	30	10.9	2	805.445	805.444	0.313964	3	0.138251	0.0459204	0.130755
IPI00022613	EIRKDNQFLAR	806	816	21	16.3	2	1388.75	1388.75	1.32831	3	0.117116	0.0459204	0.130755
IPI00022613	ELIEELIAK	191	199	43	34.4	2	1056.61	1056.61	1.15057	3	0.144721	0.0459204	0.130755
IPI00022613	FALEQQR	105	111	33	18.7	2	896.481	896.482	1.36636	3	0.140417	0.0459204	0.130755
IPI00022613	FGEYNSNMSPEEK	88	100	75	75.3	2	1530.63	1530.63	1.62206	3	0.159913	0.0459204	0.130755
IPI00022613	FQILGR	41	46	25	12.1	2	732.428	732.428	0.000983122	3	0.143792	0.0459204	0.130755
IPI00022613	GLISGKER	406	413	44	35	2	858.492	858.493	0.551035	3	0.158075	0.0459204	0.130755
IPI00022613	HDVGLPGVSR	50	59	22	20.1	2	1035.55	1035.55	0.895221	4	0.142946	0.0459204	0.130755
IPI00022613	HMSADDLNDGFVLDKDDRR	311	329	60	57.1	4	2234	2234	0.0386058	4	0.114998	0.0459204	0.130755
IPI00022613	KDNQFLAR	809	816	53	42.4	2	990.525	990.526	1.26451	3	0.136128	0.0459204	0.130755
IPI00022613	KELIEELIAK	190	199	61	46.1	2	1184.7	1184.7	0.0166001	3	0.360761	0.0459204	0.130755
IPI00022613	KLEAER	288	293	44	14.5	2	744.413	744.413	0.0908297	4	0.160926	0.0459204	0.130755
IPI00022613	MKTEAELAKEEQEHLR	272	287	51	45.1	3	1940.96	1940.96	1.30693	3	0.158665	0.0459204	0.130755
IPI00022613	MLGKDEDENVKKPK	297	310	29	19	3	1645.83	1645.84	1.50997	3	0.13195	0.0459204	0.130755
IPI00022613	MQLSEIMER	817	825	56	44.5	2	1135.54	1135.54	1.02305	3	0.115053	0.0459204	0.130755
IPI00022613	NSELLVVSAR	644	653	62	57.2	2	1086.6	1086.6	0.486838	3	0.142376	0.0459204	0.130755
IPI00022613	QKFQILGR	39	46	41	32.5	2	988.582	988.581	0.339288	3	0.120135	0.0459204	0.130755
IPI00022613	QLCRPLTCEK	748	757	31	31.1	2	1303.64	1303.64	0.787299	3	0.104858	0.0459204	0.130755
IPI00022613	QLFNSLATQEGEWK	835	848	89	86.5	2	1649.8	1649.8	0.561987	4	0.135658	0.0459204	0.130755
IPI00022613	SLLLGR	437	442	39	13.2	2	657.417	657.418	0.896764	3	0.1042	0.0459204	0.130755
IPI00022613	SMEEQLLVVER	443	453	65	53.8	2	1331.68	1331.68	0.185468	4	0.137598	0.0459204	0.130755
IPI00022613	SRKELIEELIAK	188	199	21	14.8	3	1427.83	1427.83	1.04316	3	0.128797	0.0459204	0.130755
IPI00022613	TQTLLK	67	72	23	11.4	2	702.428	702.428	0.270467	4	0.146809	0.0459204	0.130755
IPI00022613	VKQLFNSLATQEGEWK	833	848	21	20.9	3	1876.97	1876.97	1.89556	3	0.191277	0.0459204	0.130755
IPI00022613	VLEFGR	773	778	33	26.4	2	719.397	719.397	0.464349	4	0.187331	0.0459204	0.130755
IPI00023122	Isoform 1 of PDZ and LIM domain protein 7
IPI00023122	LSLGLSR	77	83	42	21.4	2	744.449	744.449	0.640262	6	0.109496	0.0163376	0.0811003
IPI00023122	VLEEGGFFEEK	314	324	43	37.5	2	1282.61	1282.61	1.55972	6	0.0895366	0.0163376	0.0811003
IPI00023122	YAPDKTSTVLTR	234	245	31	24	2	1350.71	1350.71	2.63396	6	0.0701225	0.0163376	0.0811003
IPI00023122	YTFAPSVSLNK	104	114	22	20.3	2	1225.63	1225.63	1.55008	6	0.0838777	0.0163376	0.0811003
IPI00023126	WD repeat protein 46
IPI00023126	ALAEVDVISLEQGKK	520	534	46	42.3	2	1598.89	1598.89	1.61356	4	0.340275	0.0455955	0.268356
IPI00023126	ALAEVDVISLEQGKKEQIER	520	539	44	43.8	3	2254.22	2254.22	1.16205	4	0.36365	0.0455955	0.268356
IPI00023126	ALLEKVPAELICLDPR	504	519	26	24.6	2	1836.02	1836.02	2.20588	4	0.459652	0.0455955	0.268356
IPI00023126	APFQPKPK	548	555	29	11.3	2	911.523	911.523	0.389317	4	0.338144	0.0455955	0.268356
IPI00023126	FLHSEALLAVAQNR	244	257	32	22.5	3	1567.85	1567.85	0.0915097	4	0.359477	0.0455955	0.268356
IPI00023126	GLLVAGMGDVVNIWAGQGK	413	431	38	38.4	2	1900.99	1900.98	3.74667	4	0.290055	0.0455955	0.268356
IPI00023126	GLSGAQDPFPGPAPVPVEVVQK	90	111	57	55.9	2	2188.15	2188.16	2.13403	4	0.411547	0.0455955	0.268356
IPI00023126	ICQADIVEAVDIASAAK	171	187	89	85.7	2	1772.9	1772.9	2.29522	4	0.326543	0.0455955	0.268356
IPI00023126	IVAALNAR	309	316	35	20.2	2	826.502	826.502	0.621829	4	0.369497	0.0455955	0.268356
IPI00023126	KLPHSK	120	125	23	12.1	2	708.428	708.428	0.188288	4	0.397103	0.0455955	0.268356
IPI00023126	SELLLAEEPGFLEGEDGEDTAK	149	170	71	63.7	2	2348.09	2348.1	2.42158	4	0.378695	0.0455955	0.268356
IPI00023785	Isoform 1 of Probable ATP-dependent RNA helicase DDX17
IPI00023785	APILIATDVASR	390	401	71	56.2	2	1231.72	1231.72	0.935564	5	0.182153	0.0221922	0.109187
IPI00023785	DLERGVEICIATPGR	211	225	30	17	3	1684.86	1684.85	1.33606	5	0.13002	0.0221922	0.109187
IPI00023785	DMVGIAQTGSGK	131	142	65	57.9	2	1162.57	1162.57	0.305984	4	0.107341	0.0221922	0.109187
IPI00023785	ELAQQVQQVADDYGK	176	190	60	59.6	2	1690.82	1690.81	1.96444	4	0.102734	0.0221922	0.109187
IPI00023785	GDGPICLVLAPTR	163	175	34	28.4	2	1367.72	1367.73	1.55435	5	0.151087	0.0221922	0.109187
IPI00023785	GLDVEDVK	402	409	48	37.4	2	873.444	873.444	0.0111522	5	0.148026	0.0221922	0.109187
IPI00023785	GPQIRDLER	206	214	21	9.3	3	1082.58	1082.58	0.38555	5	0.144655	0.0221922	0.109187
IPI00023785	GTAYTFFTPGNLK	437	449	33	26.6	2	1415.71	1415.71	2.00167	4	0.120939	0.0221922	0.109187
IPI00023785	IVDQIRPDR	263	271	21	10.6	3	1110.61	1110.61	0.350948	5	0.13096	0.0221922	0.109187
IPI00023785	KKEITVR	76	82	29	0	2	872.544	872.544	0.185423	5	0.122673	0.0221922	0.109187
IPI00023785	LKSTCIYGGAPK	194	205	71	66.6	2	1293.68	1293.68	0.877479	5	0.130147	0.0221922	0.109187
IPI00023785	LMQLVDHR	469	476	56	40.4	2	1010.53	1010.53	0.328924	4	0.106439	0.0221922	0.109187
IPI00023785	LTPYEVDELR	65	74	47	42.2	2	1233.62	1233.62	2.50268	4	0.0969026	0.0221922	0.109187
IPI00023785	MLDMGFEPQIR	251	261	45	38.4	2	1335.63	1335.63	0.0570243	4	0.123689	0.0221922	0.109187
IPI00023785	NFYVEHPEVAR	54	64	45	45.1	2	1359.66	1359.66	0.217373	4	0.118506	0.0221922	0.109187
IPI00023785	QLAEDFLR	286	293	49	30.4	2	990.513	990.515	1.23526	4	0.0915869	0.0221922	0.109187
IPI00023785	QTLMWSATWPK	272	282	55	51.2	2	1347.66	1347.67	1.24372	5	0.148006	0.0221922	0.109187
IPI00023785	SGKAPILIATDVASR	387	401	61	57.8	2	1497.85	1497.85	1.6513	4	0.110521	0.0221922	0.109187
IPI00023785	SSQSSSQQFSGIGR	592	605	83	83	2	1454.67	1454.68	1.5392	5	0.131258	0.0221922	0.109187
IPI00023785	STCIYGGAPK	196	205	42	33.9	2	1052.5	1052.5	0.0303623	4	0.121186	0.0221922	0.109187
IPI00023785	STNKGTAYTFFTPGNLK	433	449	24	21.1	3	1845.93	1845.93	1.26534	4	0.087847	0.0221922	0.109187
IPI00023785	VLEEANQAINPK	457	468	57	52.7	2	1324.7	1324.7	0.539284	4	0.109181	0.0221922	0.109187
IPI00023785	WDLSELPKFEK	43	53	26	11.4	3	1390.71	1390.71	0.565342	4	0.103254	0.0221922	0.109187
IPI00023972	Probable ATP-dependent RNA helicase DDX47
IPI00023972	AAPEEHDSPTEASQPIVEEEETK	2	24	49	48.8	3	2564.14	2564.14	1.36641	6	0.258585	0.0349636	0.146871
IPI00023972	AAPEEHDSPTEASQPIVEEEETKTFK	2	27	35	35.1	3	2940.35	2940.35	0.544562	6	0.265915	0.0349636	0.146871
IPI00023972	DIIGLAETGSGK	63	74	54	53.8	2	1159.61	1159.61	0.989877	6	0.194227	0.0349636	0.146871
IPI00023972	EDAGDNDDTEGAIGVR	426	441	51	51.1	2	1632.69	1632.69	0.434	6	0.150813	0.0349636	0.146871
IPI00023972	IEHLIGK	378	384	22	15.5	2	808.481	808.482	1.22091	6	0.166542	0.0349636	0.146871
IPI00023972	IQIEAIPLALQGR	50	62	61	47.9	2	1420.84	1420.84	0.243838	6	0.170282	0.0349636	0.146871
IPI00023972	IQIEAIPLALQGRDIIGLAETGSGK	50	74	29	27.7	3	2563.44	2563.45	1.68856	6	0.128046	0.0349636	0.146871
IPI00023972	KLPGFPTQDDEVMMLTER	385	402	38	38.5	3	2138	2138.01	1.75751	6	0.14564	0.0349636	0.146871
IPI00023972	KPHIIIATPGR	142	152	42	42.5	2	1201.73	1201.73	0.0552394	6	0.153629	0.0349636	0.146871
IPI00023972	KTFLFSATMTK	200	210	50	44.8	2	1273.67	1273.67	0.122921	6	0.161025	0.0349636	0.146871
IPI00023972	LFALVLTPTR	93	102	49	49.2	2	1129.69	1129.69	1.05024	6	0.130133	0.0349636	0.146871
IPI00023972	LGSLNKFK	303	310	36	29.2	2	905.533	905.533	0.128709	6	0.172122	0.0349636	0.146871
IPI00023972	LIDHLENTK	153	161	30	27.3	2	1081.58	1081.58	0.906771	6	0.168949	0.0349636	0.146871
IPI00023972	LIDHLENTKGFNLR	153	166	38	31.4	2	1668.89	1668.9	0.955317	6	0.15156	0.0349636	0.146871
IPI00023972	NLGFTAIPLHGQMSQSK	285	301	37	33.3	3	1827.93	1827.93	1.17816	6	0.171435	0.0349636	0.146871
IPI00023972	NLGFTAIPLHGQMSQSKR	285	302	22	19.6	3	2000.03	2000.02	2.12785	6	0.143235	0.0349636	0.146871
IPI00023972	RLGSLNKFK	302	310	36	29.2	3	1061.63	1061.63	0.0605808	6	0.162146	0.0349636	0.146871
IPI00023972	SILLATDVASR	315	325	75	65.3	2	1144.65	1144.64	0.376394	6	0.196162	0.0349636	0.146871
IPI00023972	SREDAGDNDDTEGAIGVR	424	441	81	81.2	2	1875.82	1875.82	1.64921	6	0.160514	0.0349636	0.146871
IPI00023972	TALLLR	279	284	28	17.9	2	685.449	685.449	0.0240404	6	0.186913	0.0349636	0.146871
IPI00023972	TFLFSATMTK	201	210	37	32.2	2	1145.58	1145.58	1.43073	6	0.177385	0.0349636	0.146871
IPI00024167	ABT1-associated protein
IPI00024167	AKDLLALFNSFKPK	362	375	50	50.2	3	1590.91	1590.91	1.33809	3	0.158944	0.0158117	0.118191
IPI00024167	DGTSPEEEIEIER	691	703	50	43.9	2	1502.67	1502.68	1.18143	3	0.162896	0.0158117	0.118191
IPI00024167	DKLTPWEQFLEK	627	638	46	36.3	3	1532.79	1532.79	0.237064	3	0.123266	0.0158117	0.118191
IPI00024167	DLLALFNSFKPK	364	375	55	51.8	2	1391.78	1391.78	3.87956	3	0.114634	0.0158117	0.118191
IPI00024167	DYQFKR	425	430	24	18.4	2	855.424	855.424	0.17266	3	0.127441	0.0158117	0.118191
IPI00024167	EMQSVVQLIMTR	209	220	52	43.5	2	1465.73	1465.72	1.61534	3	0.154055	0.0158117	0.118191
IPI00024167	EQELTQAIK	801	809	27	19.2	2	1058.56	1058.56	0.409645	3	0.134811	0.0158117	0.118191
IPI00024167	FIPDDITFDDEPKDVASEVNLTAYKPK	469	495	27	0.1	3	3067.51	3067.51	0.815386	3	0.114537	0.0158117	0.118191
IPI00024167	FQAMYTSHLFNLDPSDPNFKK	762	782	23	21.8	3	2515.18	2515.19	1.67203	3	0.136039	0.0158117	0.118191
IPI00024167	GRPISHSTTEDLKR	57	70	43	40.2	3	1595.84	1595.84	2.21138	3	0.131407	0.0158117	0.118191
IPI00024167	ITMLNRK	519	525	20	9.4	2	874.506	874.506	0.701124	3	0.133825	0.0158117	0.118191
IPI00024167	IVEHQNLSK	728	736	25	20.5	2	1066.58	1066.58	1.92688	3	0.144739	0.0158117	0.118191
IPI00024167	IVEHQNLSKK	728	737	24	20.9	2	1194.67	1194.67	0.0152365	3	0.118404	0.0158117	0.118191
IPI00024167	KEQELTQAIK	800	809	41	34.5	2	1186.66	1186.66	1.62833	3	0.12343	0.0158117	0.118191
IPI00024167	KKELIEDDFEVNVNDAR	745	761	38	31.1	3	2033.01	2033.01	0.262182	3	0.120503	0.0158117	0.118191
IPI00024167	KSIDPALSMLIK	822	833	20	18.3	2	1330.75	1330.75	0.414796	3	0.117023	0.0158117	0.118191
IPI00024167	LKYYYAVVDCDSPETASK	431	448	58	58.3	3	2107.98	2107.97	2.90193	3	0.146063	0.0158117	0.118191
IPI00024167	LNYAVDKR	49	56	56	46.6	2	977.529	977.529	0.499968	3	0.144263	0.0158117	0.118191
IPI00024167	LRDYQFKR	423	430	24	17	3	1124.61	1124.61	0.521051	3	0.0990886	0.0158117	0.118191
IPI00024167	NIVQHTTDSSLEEK	171	184	62	57.7	2	1599.77	1599.77	1.68667	3	0.157317	0.0158117	0.118191
IPI00024167	NIVQHTTDSSLEEKQR	171	186	50	48.4	3	1883.93	1883.93	0.613847	3	0.134379	0.0158117	0.118191
IPI00024167	QLLQVIQEK	584	592	46	45.1	2	1097.64	1097.64	1.27151	3	0.124044	0.0158117	0.118191
IPI00024167	QLLQVIQEKEK	584	594	35	35.4	2	1354.78	1354.78	1.0071	3	0.138033	0.0158117	0.118191
IPI00024167	SAKDGTSPEEEIEIER	688	703	49	40.9	3	1788.84	1788.83	2.80011	3	0.151642	0.0158117	0.118191
IPI00024167	SIDPALSMLIK	823	833	30	21.3	2	1202.66	1202.66	1.44044	3	0.115835	0.0158117	0.118191
IPI00024167	SSKQEIMSDQR	2	12	33	28	2	1365.62	1365.62	0.448987	3	0.131494	0.0158117	0.118191
IPI00024167	TKTEQFQAR	837	845	40	34.2	2	1107.57	1107.57	1.02824	3	0.156683	0.0158117	0.118191
IPI00024167	TLDSGTSEIVK	187	197	48	37.6	2	1148.59	1148.59	0.921568	3	0.142489	0.0158117	0.118191
IPI00024167	TLDSGTSEIVKSPR	187	200	49	48.4	2	1488.78	1488.78	0.810062	3	0.12306	0.0158117	0.118191
IPI00024167	VKIDKR	32	37	32	12.9	2	757.481	757.48	1.05111	3	0.140628	0.0158117	0.118191
IPI00024279	HEAT repeat-containing protein 1
IPI00024279	DEVASLLFDPK	24	34	47	35.8	2	1232.63	1232.63	1.11768	2	0.0259358	0.0513493	0.0444175
IPI00024279	EGEEEQAINR	1658	1667	57	52.3	2	1173.53	1173.53	0.490706	2	0.0321247	0.0513493	0.0444175
IPI00024279	FIYALKAPK	796	804	32	19.6	3	1049.63	1049.63	0.367542	2	0.0398485	0.0513493	0.0444175
IPI00024279	GLVGNPLPSVR	1606	1616	43	39.2	2	1107.64	1107.64	0.268832	2	0.0313595	0.0513493	0.0444175
IPI00024279	GWEEALENVIK	639	649	70	62.5	2	1286.65	1286.65	0.425447	2	0.024457	0.0513493	0.0444175
IPI00024279	HLEAILTK	378	385	31	29.4	2	923.544	923.543	0.633087	2	0.0288429	0.0513493	0.0444175
IPI00024279	IAIYLSK	621	627	33	29.7	2	806.49	806.489	1.05641	2	0.0295307	0.0513493	0.0444175
IPI00024279	KVVESGGPEILK	1533	1544	63	52.2	2	1254.72	1254.72	0.52335	2	0.0305965	0.0513493	0.0444175
IPI00024279	LALPQSDASLLSR	11	23	43	37.3	2	1369.76	1369.76	1.27524	2	0.0191797	0.0513493	0.0444175
IPI00024279	LALPQSDASLLSRDEVASLLFDPK	11	34	33	28	3	2584.37	2584.38	1.64347	2	0.0236056	0.0513493	0.0444175
IPI00024279	LDDTYSFQVINK	1337	1348	59	54.3	2	1441.71	1441.71	0.580378	2	0.0321401	0.0513493	0.0444175
IPI00024279	LGGEEKFQER	2031	2040	48	42.4	2	1191.59	1191.59	1.05074	2	0.0294146	0.0513493	0.0444175
IPI00024279	LIGVANQK	656	663	27	16.3	2	841.502	841.502	0.32919	2	0.0327483	0.0513493	0.0444175
IPI00024279	LLTFYNLADCIAEK	1933	1946	28	22.7	2	1670.84	1670.84	1.6606	2	0.208549	0.0513493	0.0444175
IPI00024279	LVPDLLAIVQR	1644	1654	48	43.7	2	1235.76	1235.76	0.743976	2	0.0319282	0.0513493	0.0444175
IPI00024279	MTSLAQQLQR	1	10	55	40.1	2	1216.62	1216.62	0.771479	2	0.151663	0.0513493	0.0444175
IPI00024279	NGEWYEVLK	569	577	29	18	2	1136.55	1136.55	0.345095	2	0.0208925	0.0513493	0.0444175
IPI00024279	NVEEIVVK	1371	1378	21	16.4	2	928.523	928.525	1.74369	2	0.0269132	0.0513493	0.0444175
IPI00024279	QTALYTLK	1668	1675	27	22.3	2	936.528	936.529	1.13568	2	0.0269463	0.0513493	0.0444175
IPI00024279	SGICSLHPLLR	628	638	45	34.9	3	1251.68	1251.68	0.917728	2	0.0265538	0.0513493	0.0444175
IPI00024279	SSLPDYR	252	258	38	22.8	2	836.403	836.403	0.199182	2	0.0216019	0.0513493	0.0444175
IPI00024279	TSKEGVDESFIKEAVLAR	508	525	50	45.6	3	1978.04	1978.03	1.03784	2	0.171132	0.0513493	0.0444175
IPI00024279	VSLLNEQFLPLIR	418	430	46	42.3	2	1540.9	1540.9	1.11304	2	0.0248786	0.0513493	0.0444175
IPI00024279	VVESGGPEILK	1534	1544	50	32	2	1126.62	1126.62	1.35423	2	0.0247277	0.0513493	0.0444175
IPI00024567	Glioma tumor suppressor candidate region gene 2 protein
IPI00024567	AAGGSGVGGKR	2	12	71	60.5	2	957.499	957.5	0.714284	5	0.537057	0.0753606	0.37525
IPI00024567	AFREIQL	472	478	21	14.3	2	881.507	881.507	0.0633229	5	0.609238	0.0753606	0.37525
IPI00024567	DVLAHQVPNAK	133	143	43	40.5	2	1190.64	1190.64	0.169604	5	0.620785	0.0753606	0.37525
IPI00024567	FKSFQR	442	447	21	3.3	2	811.434	811.435	0.672236	5	0.591224	0.0753606	0.37525
IPI00024567	LAELAR	382	387	36	15.5	2	671.397	671.396	0.441385	5	0.65542	0.0753606	0.37525
IPI00024567	LATTEKK	331	337	39	14	2	789.46	789.46	0.961843	5	0.520127	0.0753606	0.37525
IPI00024567	LATTEKKTEQQR	331	342	31	25.5	3	1431.77	1431.77	0.980697	5	0.470718	0.0753606	0.37525
IPI00024567	LFFVDTGSK	86	94	21	9.3	2	1012.52	1012.52	0.171189	5	0.591481	0.0753606	0.37525
IPI00024567	LFFVDTGSKEK	86	96	23	11.7	3	1269.66	1269.66	0.221339	5	0.617747	0.0753606	0.37525
IPI00024567	LRHQELFR	363	370	51	33.3	3	1097.61	1097.61	0.47618	5	0.561172	0.0753606	0.37525
IPI00024567	LRVQQAALR	351	359	44	33.4	2	1053.64	1053.64	1.11082	5	0.57059	0.0753606	0.37525
IPI00024567	LVEKR	467	471	34	13.6	2	643.402	643.402	0.110543	5	0.707273	0.0753606	0.37525
IPI00024567	NMIEPR	449	454	26	10.5	2	780.39	780.39	0.773233	5	0.622398	0.0753606	0.37525
IPI00024567	QGELPR	158	163	33	15.4	2	704.391	704.391	0.165642	5	0.643142	0.0753606	0.37525
IPI00024567	QKEAEKLER	269	277	34	28.5	2	1129.61	1129.61	0.362552	5	0.459936	0.0753606	0.37525
IPI00024567	REAEADKPR	396	404	60	22.1	3	1070.55	1070.55	0.0463123	5	0.528737	0.0753606	0.37525
IPI00024567	SDADSGFLGLRPTSVDPALR	16	35	53	46.5	3	2073.05	2073.05	1.65262	5	0.561659	0.0753606	0.37525
IPI00024567	SSKSDADSGFLGLRPTSVDPALR	13	35	33	32.6	3	2375.21	2375.21	0.680521	5	0.61819	0.0753606	0.37525
IPI00024567	SSKSDADSGFLGLRPTSVDPALRR	13	36	28	24.9	3	2531.31	2531.3	2.32061	5	0.58187	0.0753606	0.37525
IPI00024567	TLKPEGNILR	430	439	34	15.9	3	1139.67	1139.67	0.733609	5	0.580658	0.0753606	0.37525
IPI00024567	TSGGLLSEAPNEK	73	85	56	49.7	2	1301.65	1301.65	0.243349	5	0.639771	0.0753606	0.37525
IPI00024567	TSGGLLSEAPNEKLFFVDTGSK	73	94	41	32.1	3	2296.16	2296.16	1.32471	5	0.700527	0.0753606	0.37525
IPI00024567	TSGGLLSEAPNEKLFFVDTGSKEK	73	96	45	40.8	3	2553.3	2553.3	1.7624	5	0.810124	0.0753606	0.37525
IPI00024567	VQQAALR	353	359	44	11.2	2	790.476	790.476	0.00644518	5	0.615519	0.0753606	0.37525
IPI00024662	Chromobox protein homolog 5
IPI00024662	EQSNDIARGFER	108	119	26	22	3	1420.67	1420.67	0.558971	9	0.162781	0.0193287	0.149984
IPI00024662	SNFSNSADDIKSK	92	104	48	25.1	3	1411.66	1411.66	0.0590537	9	0.190116	0.0193287	0.149984
IPI00024698	Isoform 1 of Polyglutamine-binding
IPI00024698	PLPVALQTR	2	10	36	31.3	2	993.597	993.598	1.14159	7	0.248531	0.0368303	0.215424
IPI00024698	TGADTTAAGPLFQQRPYPSPGAVLR	229	253	40	38.7	3	2570.32	2570.33	0.726055	7	0.300616	0.0368303	0.215424
IPI00024933	60S ribosomal protein L12
IPI00024933	HSGNITFDEIVNIAR	100	114	41	34.1	3	1690.87	1690.88	1.99398	10	2.02675	0.114131	0.675514
IPI00024933	IGPLGLSPK	32	40	35	20	2	880.538	880.54	1.69415	10	2.00807	0.114131	0.675514
IPI00024933	ITVKLTIQNR	58	67	24	22.6	3	1184.72	1184.72	0.072972	10	1.98989	0.114131	0.675514
IPI00024933	KVGDDIAK	41	48	29	19.6	2	844.465	844.466	0.853655	10	2.11852	0.114131	0.675514
IPI00024933	NIKHSGNITFDEIVNIAR	97	114	32	27	3	2040.08	2040.08	0.212515	10	2.26576	0.114131	0.675514
IPI00025039	Fibrillarin
IPI00025039	ANCIDSTASAEAVFASEVK	266	284	88	85.8	2	1968.91	1968.91	1.53811	7	0.0981995	0.0156271	0.0839083
IPI00025039	ANCIDSTASAEAVFASEVKK	266	285	40	36.3	3	2097	2097	1.50753	7	0.073219	0.0156271	0.0839083
IPI00025039	DHAVVVGVYRPPPK	305	318	59	51	2	1532.85	1532.85	0.500617	7	0.105628	0.0156271	0.0839083
IPI00025039	DLINLAK	199	205	33	4	2	785.465	785.465	0.0391868	7	0.105038	0.0156271	0.0839083
IPI00025039	GKEDALVTK	101	109	44	28.5	2	959.529	959.529	0.555945	8	0.0849979	0.0156271	0.0839083
IPI00025039	HEGVFICR	93	100	44	44.1	2	1016.49	1016.48	1.68441	7	0.0983235	0.0156271	0.0839083
IPI00025039	HPHKYR	219	224	30	22.2	2	836.441	836.441	0.362139	7	0.102433	0.0156271	0.0839083
IPI00025039	IVALNAHTFLR	245	255	56	54.7	2	1253.72	1253.72	0.283296	7	0.105539	0.0156271	0.0839083
IPI00025039	LAAAILGGVDQIHIKPGAK	144	162	63	62.7	2	1871.1	1871.1	1.54676	7	0.0721786	0.0156271	0.0839083
IPI00025039	MLIAMVDVIFADVAQPDQTR	225	244	64	15.2	3	2248.12	2248.12	0.104516	7	0.127904	0.0156271	0.0839083
IPI00025039	MQQENMKPQEQLTLEPYER	286	304	44	41.2	3	2391.12	2391.12	1.5483	7	0.0928608	0.0156271	0.0839083
IPI00025039	MQQENMKPQEQLTLEPYERDHAVVVGVYRPPPK	286	318	34	6.9	4	3938.95	3938.94	2.52966	7	0.0790525	0.0156271	0.0839083
IPI00025039	NGGHFVISIK	256	265	44	42.1	2	1070.59	1070.59	0.434985	7	0.0982061	0.0156271	0.0839083
IPI00025039	NLVPGESVYGEKR	110	122	57	55.2	2	1446.75	1446.75	0.756093	7	0.0806278	0.0156271	0.0839083
IPI00025039	NVMVEPHRHEGVFICR	85	100	23	17.8	3	1994.96	1994.95	1.29054	7	0.105751	0.0156271	0.0839083
IPI00025039	RTNIIPVIEDAR	207	218	27	0	2	1395.78	1395.78	0.704855	7	0.0829069	0.0156271	0.0839083
IPI00025039	RVSISEGDDKIEYR	122	135	49	42.2	2	1665.83	1665.83	0.0239704	7	0.0705141	0.0156271	0.0839083
IPI00025039	SGRDLINLAK	196	205	32	20.5	2	1085.62	1085.62	0.923606	7	0.0759575	0.0156271	0.0839083
IPI00025039	SGRDLINLAKK	196	206	39	28.7	3	1213.71	1213.72	0.813547	7	0.0708785	0.0156271	0.0839083
IPI00025039	TNIIPVIEDARHPHKYR	208	224	25	13.5	3	2058.11	2058.11	1.65966	7	0.108065	0.0156271	0.0839083
IPI00025039	VSISEGDDKIEYR	123	135	77	76.6	2	1509.73	1509.73	1.70038	7	0.0851893	0.0156271	0.0839083
IPI00025252	Protein disulfide-isomerase A3 precursor
IPI00025252	ELSDFISYLQR	472	482	52	51.1	2	1369.69	1369.69	2.16624	5	0.10523	0.0436338	0.129918
IPI00025252	FLQDYFDGNLKR	352	363	24	15.2	3	1514.75	1514.75	0.618206	5	0.139399	0.0436338	0.129918
IPI00025252	GFPTIYFSPANK	449	460	28	26.6	2	1340.68	1340.67	2.99883	5	0.143066	0.0436338	0.129918
IPI00025252	LSKDPNIVIAK	423	433	48	38.8	3	1196.71	1196.71	0.0265756	5	0.209572	0.0436338	0.129918
IPI00025329	60S ribosomal protein L19
IPI00025329	KKLLADQAEAR	152	162	57	47.5	3	1241.71	1241.71	2.42553	9	4.37652	0.598323	0.787084
IPI00025329	LASSVLR	10	16	51	23	2	744.449	744.45	0.974352	9	3.4633	0.598323	0.787084
IPI00025329	LLADQAEAR	154	162	73	61.1	2	991.539	991.54	0.255478	9	3.25021	0.598323	0.787084
IPI00025347	Probable ribosome biogenesis protein NEP1
IPI00025347	AAPSDGFKPR	1	10	64	53	2	1086.55	1086.55	0.754741	9	0.109547	0.0209602	0.0865296
IPI00025347	AAPSDGFKPRER	1	12	23	20.6	2	1371.69	1371.69	0.0723693	9	0.0799052	0.0209602	0.0865296
IPI00025366	Citrate synthase, mitochondrial precursor
IPI00025366	GLVYETSVLDPDEGIRFR	77	94	49	45	3	2065.05	2065.05	0.114207	6	0.0984519	0.00928728	0.0841525
IPI00025366	IVPNVLLEQGK	383	393	43	39.9	2	1208.71	1208.71	1.18063	6	0.0853177	0.00928728	0.0841525
IPI00026167	NHP2-like protein 1
IPI00026167	GANEATKTLNR	37	47	56	54.1	2	1173.61	1173.61	0.351859	11	0.0297926	0	0.0322785
IPI00026167	KGANEATKTLNR	36	47	67	56.4	3	1301.71	1301.7	0.23367	11	0.0369177	0	0.0322785
IPI00026271	40S ribosomal protein S14
IPI00026271	IEDVTPIPSDSTR	128	140	50	38.3	2	1434.73	1434.73	2.73889	11	5.71094	4.05836	0.906801
IPI00026271	IGRIEDVTPIPSDSTRR	125	141	21	17.1	3	1911.02	1911.01	1.40656	11	13.2005	4.05836	0.906801
IPI00026271	SGMKIGRIEDVTPIPSDSTR	121	140	25	24.2	3	2174.1	2174.11	3.7659	11	13.6086	4.05836	0.906801
IPI00026271	TKTPGPGAQSALR	104	116	48	43	3	1282.7	1282.7	1.14517	11	10.9878	4.05836	0.906801
IPI00026271	TPGPGAQSALR	106	116	57	35.8	2	1059.58	1059.58	0.91088	11	5.14104	4.05836	0.906801
IPI00026276	Zinc finger protein 593
IPI00026276	TGAHRAHSLAR	7	17	24	16.2	3	1175.63	1175.63	0.395478	10	0.319614	0.00295888	0.243402
IPI00026276	YFIDSTNLK	69	77	33	28	2	1099.55	1099.56	0.197638	10	0.323798	0.00295888	0.243402
IPI00026302	60S ribosomal protein L31
IPI00026302	ALKEIR	45	50	35	6.4	2	728.454	728.454	0.952826	11	5.84217	1.32256	0.830709
IPI00026302	SAINEVVTR	15	23	57	41.3	2	987.535	987.536	0.804236	11	3.97178	1.32256	0.830709
IPI00026496	Nucleoplasmin-3
IPI00026496	AAGTAAALAFLSQESRTR	1	18	40	39.6	3	1861.96	1861.97	0.294313	10	0.127169	0.0205139	0.110889
IPI00026496	AGGVGGLR	19	26	29	11.4	2	685.387	685.387	0.0927267	10	0.143898	0.0205139	0.110889
IPI00026496	SGSGPVRITGR	125	135	35	28.4	3	1085.59	1085.59	0.298478	10	0.10309	0.0205139	0.110889
IPI00026606	Surfeit locus protein 6
IPI00026606	ASLLAKDAYLQSLAK	2	16	71	65.9	2	1632.91	1632.91	0.916961	6	0.0790356	0.0248056	0.102128
IPI00026606	ASLLAKDAYLQSLAKK	2	17	50	46.3	3	1761	1761	0.0621579	6	0.108834	0.0248056	0.102128
IPI00026606	DAYLQSLAK	8	16	44	33.3	2	1007.53	1007.53	0.29931	6	0.119131	0.0248056	0.102128
IPI00026606	DAYLQSLAKK	8	17	24	15.3	2	1135.62	1135.62	1.46334	6	0.087451	0.0248056	0.102128
IPI00026606	ELSPAALEK	136	144	38	23.7	2	956.518	956.519	0.965449	6	0.160987	0.0248056	0.102128
IPI00026606	ELSPAALEKR	136	145	34	29.8	2	1112.62	1112.62	1.25605	6	0.121513	0.0248056	0.102128
IPI00026606	GNLTPLTGR	226	234	31	10.2	2	927.514	927.515	1.35644	6	0.108564	0.0248056	0.102128
IPI00026606	GQGSAKELSPAALEK	130	144	33	28.4	3	1484.78	1484.78	0.0711484	6	0.155401	0.0248056	0.102128
IPI00026606	GRILPQDLER	348	357	44	34.6	3	1195.67	1195.67	0.192455	6	0.0881984	0.0248056	0.102128
IPI00026606	ILPQDLER	350	357	35	23.1	2	982.545	982.544	0.423425	6	0.113304	0.0248056	0.102128
IPI00026606	ILPQDLERAGLV	350	361	35	32.2	2	1322.76	1322.76	0.16741	6	0.0778181	0.0248056	0.102128
IPI00026606	IRDDER	282	287	28	12.6	2	802.393	802.393	0.201077	6	0.0931675	0.0248056	0.102128
IPI00026606	KAEEATEAQEVVEATPEGACTEPR	170	193	48	44.9	3	2601.19	2601.19	1.55836	6	0.0945905	0.0248056	0.102128
IPI00026606	KICSHSAPEQQAR	17	29	54	46	2	1510.73	1510.73	0.629362	6	0.105135	0.0248056	0.102128
IPI00026606	LDELRGQDEGK	250	260	20	14.1	2	1258.62	1258.62	0.190069	6	0.128525	0.0248056	0.102128
IPI00026606	LDELRGQDEGKAQELEAK	250	267	63	58.7	2	2028.01	2028.02	3.35015	6	0.178691	0.0248056	0.102128
IPI00026606	LHEKIQEAR	121	129	42	27.9	2	1122.61	1122.61	0.0490416	6	0.0946633	0.0248056	0.102128
IPI00026606	LLQEALK	288	294	42	12.2	2	813.496	813.497	0.86615	6	0.107704	0.0248056	0.102128
IPI00026606	MKWTNLLYK	268	276	25	13.1	3	1211.64	1211.64	0.193136	6	0.121253	0.0248056	0.102128
IPI00026606	MKWTNLLYKAEGVK	268	281	29	27.7	3	1695.9	1695.9	0.748711	6	0.105667	0.0248056	0.102128
IPI00026606	NYRQLLER	235	242	30	20.4	3	1090.59	1090.59	0.721691	6	0.112607	0.0248056	0.102128
IPI00026606	RPEAAKEEAAWASSSAGNPADGLATEPESVFALDVLR	82	118	31	28.5	4	3811.87	3811.86	1.13138	6	0.140427	0.0248056	0.102128
IPI00026606	RTAGVVEK	310	317	39	14.4	2	858.492	858.491	1.21252	6	0.131575	0.0248056	0.102128
IPI00026606	SLGEKSPAASGAR	69	81	54	43.5	3	1229.64	1229.64	0.0504133	6	0.103787	0.0248056	0.102128
IPI00026606	TAGVVEKMQQR	311	321	30	21.1	3	1261.64	1261.65	0.689706	6	0.0820587	0.0248056	0.102128
IPI00026606	VKGNLTPLTGR	224	234	30	29.5	2	1154.68	1154.68	0.868586	6	0.102882	0.0248056	0.102128
IPI00026606	WTNLLYK	270	276	22	18.2	2	936.507	936.508	1.07913	6	0.130767	0.0248056	0.102128
IPI00026606	WTNLLYKAEGVK	270	281	52	44.5	2	1420.77	1420.77	0.457402	6	0.131102	0.0248056	0.102128
IPI00026970	FACT complex subunit SPT16
IPI00026970	AALLTER	457	463	37	30.4	2	772.444	772.444	0.102282	3	0.0940353	0.0142151	0.0776769
IPI00026970	AASITSEVFNK	186	196	62	54.9	2	1165.6	1165.6	0.265547	3	0.0854264	0.0142151	0.0776769
IPI00026970	AASITSEVFNKFFK	186	199	46	45.8	2	1587.83	1587.83	1.91688	3	0.121619	0.0142151	0.0776769
IPI00026970	AHQKELAAQLNEEAK	476	490	55	46	3	1678.86	1678.86	1.22031	3	0.0874428	0.0142151	0.0776769
IPI00026970	APGEQTVPALNLQNAFR	607	623	23	22.6	2	1824.95	1824.95	1.35935	3	0.0757612	0.0142151	0.0776769
IPI00026970	ASNIKAPGEQTVPALNLQNAFR	602	623	38	33.6	3	2338.24	2338.24	1.04888	3	0.0622385	0.0142151	0.0776769
IPI00026970	AVTLDKDAYYR	2	12	52	52	2	1355.67	1355.67	0.730012	3	0.0685134	0.0142151	0.0776769
IPI00026970	AVTLDKDAYYRR	2	13	26	17.5	3	1511.77	1511.77	0.965645	3	0.0809532	0.0142151	0.0776769
IPI00026970	EGIVKQDSLVINLNR	643	657	31	29	3	1696.95	1696.94	1.26276	3	0.104133	0.0142151	0.0776769
IPI00026970	ELAAQLNEEAK	480	490	34	32	2	1214.61	1214.61	2.16388	3	0.0901906	0.0142151	0.0776769
IPI00026970	HTDVQFYTEVGEITTDLGK	735	753	55	53.9	3	2152.03	2152.03	0.947585	3	0.101774	0.0142151	0.0776769
IPI00026970	IIKEVQKR	624	631	45	23.8	2	1012.64	1012.64	0.737515	3	0.074812	0.0142151	0.0776769
IPI00026970	INFYCPGSALGR	570	581	32	32.4	2	1353.65	1353.65	0.304513	3	0.0736651	0.0142151	0.0776769
IPI00026970	KAASITSEVFNKFFK	185	199	49	42.5	3	1715.92	1715.93	1.49138	3	0.0661711	0.0142151	0.0776769
IPI00026970	KIGVFSK	133	139	26	13.8	2	777.475	777.474	0.859607	3	0.0747563	0.0142151	0.0776769
IPI00026970	LKDLYIRPNIAQK	662	674	55	41.7	2	1570.92	1570.91	3.33677	3	0.0972234	0.0142151	0.0776769
IPI00026970	LTEQKGEQQIQK	493	504	47	38.8	2	1428.76	1428.75	1.80337	3	0.102046	0.0142151	0.0776769
IPI00026970	LYSNWR	17	22	30	15.5	2	837.413	837.413	0.0210941	3	0.0953987	0.0142151	0.0776769
IPI00026970	NEGNIFPNPEATFVK	582	596	54	36.6	2	1675.82	1675.82	0.180411	3	0.0729461	0.0142151	0.0776769
IPI00026970	NEGNIFPNPEATFVKEITYR	582	601	28	21.9	3	2338.16	2338.16	0.532665	3	0.0736035	0.0142151	0.0776769
IPI00026970	QDSLVINLNR	648	657	59	50.9	2	1170.64	1170.64	0.418406	3	0.0891835	0.0142151	0.0776769
IPI00026970	RLTEQKGEQQIQK	492	504	31	22.2	3	1584.86	1584.86	0.536575	3	0.0756411	0.0142151	0.0776769
IPI00026970	TRNEMTAEEK	464	473	54	37.9	2	1207.55	1207.55	1.3914	3	0.0711212	0.0142151	0.0776769
IPI00026970	VMEIVDADEKVR	202	213	70	68.2	2	1402.71	1402.71	0.585257	3	0.0885239	0.0142151	0.0776769
IPI00026970	YTEGVQSLNWTK	893	904	64	63.6	2	1424.69	1424.7	1.5096	3	0.0782905	0.0142151	0.0776769
IPI00027107	Tu translation elongation factor, mitochondrial
IPI00027107	AEAGDNLGALVR	319	330	75	69.8	2	1184.61	1184.62	0.61649	6	0.0790294	0.0155056	0.0692644
IPI00027107	FKKYEEIDNAPEER	92	105	39	27.6	3	1766.85	1766.85	1.90354	6	0.0506966	0.0155056	0.0692644
IPI00027107	GITINAAHVEYSTAAR	108	123	83	83.2	2	1672.85	1672.86	1.71951	6	0.0601978	0.0155056	0.0692644
IPI00027107	GTVVTGTLER	275	284	48	26.7	2	1031.56	1031.56	0.0750268	6	0.076407	0.0155056	0.0692644
IPI00027107	LLDAVDTYIPVPAR	242	255	44	41.3	2	1541.85	1541.85	0.713838	6	0.0944354	0.0155056	0.0692644
IPI00027107	SLERAEAGDNLGALVR	315	330	38	23.4	3	1669.87	1669.87	0.101091	6	0.0704003	0.0155056	0.0692644
IPI00027107	TVVTGIEMFHK	304	314	38	19.4	2	1276.65	1276.65	0.20507	6	0.089766	0.0155056	0.0692644
IPI00027270	60S ribosomal protein L26
IPI00027270	HFNAPSHIR	18	26	44	31	3	1083.57	1083.57	0.689855	10	3.43404	0.477071	0.789691
IPI00027270	IMSSPLSK	29	36	25	8.7	2	877.458	877.457	0.861842	10	3.27957	0.477071	0.789691
IPI00027270	KIMSSPLSK	28	36	21	12.6	2	1005.55	1005.55	1.7302	10	4.09447	0.477071	0.789691
IPI00027270	KIMSSPLSKELR	28	39	41	31.9	3	1403.78	1403.78	3.8296	10	4.12263	0.477071	0.789691
IPI00027270	MKFNPFVTSDRSK	1	13	28	20.8	3	1571.78	1571.78	1.5942	10	4.32595	0.477071	0.789691
IPI00027270	VVQVYR	70	75	33	23.6	2	768.459	768.459	0.395607	10	3.27275	0.477071	0.789691
IPI00027280	Isoform Beta-2 of DNA topoisomerase 2-beta
IPI00027280	LLFPAVDDNLLK	837	848	39	35.8	2	1356.77	1356.76	0.623908	2	0.189802	0.0527593	0.177135
IPI00027280	QIMENAEINNIIK	521	533	53	44.9	2	1544.79	1544.79	0.230576	2	0.275928	0.0527593	0.177135
IPI00027280	SLAVSGLGVIGR	488	499	66	59.1	2	1127.67	1127.67	0.541288	2	0.180069	0.0527593	0.177135
IPI00027415	DEAH (Asp-Glu-Ala-His) box polypeptide 36
IPI00027415	ASLLDDYQLPEILR	620	633	66	53.1	2	1644.87	1644.87	1.00658	3	0.181857	0.0329502	0.115474
IPI00027415	AVICAGLYPK	833	842	20	11.8	2	1090.58	1090.58	0.495839	3	0.159326	0.0329502	0.115474
IPI00027415	ELVNLIDNHQVTVISGETGCGK	215	236	23	21.1	3	2382.18	2382.19	0.211608	3	0.0993548	0.0329502	0.115474
IPI00027415	LGGIAYFLSR	648	657	52	35.8	2	1095.61	1095.61	1.08625	3	0.115801	0.0329502	0.115474
IPI00027415	SYDYHQNWGR	2	11	26	26.3	2	1366.57	1366.57	0.605249	3	0.123338	0.0329502	0.115474
IPI00027415	TTQVTQFILDNYIER	237	251	52	46.2	3	1839.94	1839.94	0.571254	3	0.103617	0.0329502	0.115474
IPI00027831	Glutamate-rich WD repeat-containing protein 1
IPI00027831	ACMLTTATAHDGDVNVISWSR	298	318	60	58.8	3	2320.06	2320.05	1.28157	6	0.0855831	0.0198113	0.0643365
IPI00027831	AQTGAPCLSFDIVR	60	73	60	55.8	2	1533.76	1533.76	1.56448	6	0.0690682	0.0198113	0.0643365
IPI00027831	EPFLLSGGDDGALK	320	333	51	45.9	2	1417.71	1417.71	0.892213	6	0.0500351	0.0198113	0.0643365
IPI00027831	GPPLREGEELVMDEEAYVLYHR	38	59	50	47.2	3	2617.25	2617.24	3.69563	6	0.117866	0.0198113	0.0643365
IPI00027831	GQVEVFALR	173	181	41	29.5	2	1017.56	1017.56	0.894332	6	0.0728442	0.0198113	0.0643365
IPI00027831	GQVEVFALRR	173	182	26	21.2	2	1173.66	1173.66	1.00199	6	0.0697048	0.0198113	0.0643365
IPI00027831	LLQVVEEPQALAAFLR	183	198	59	51.2	2	1796.02	1796.02	2.69224	6	0.0583043	0.0198113	0.0643365
IPI00027831	REPFLLSGGDDGALK	319	333	58	49.8	2	1573.81	1573.81	0.342568	6	0.0705345	0.0198113	0.0643365
IPI00027831	REPFLLSGGDDGALKIWDLR	319	338	49	38.1	3	2257.19	2257.19	0.896298	6	0.0509061	0.0198113	0.0643365
IPI00027831	SVEDLQWSPTENTVFASCSADASIR	263	287	56	55.7	3	2769.26	2769.26	0.186684	6	0.0625747	0.0198113	0.0643365
IPI00027831	VSWLGEEPVAGVWSEK	157	172	85	81.2	2	1771.88	1771.88	1.13844	6	0.0489423	0.0198113	0.0643365
IPI00027838	RNA-binding protein 4B
IPI00027838	AEDAVEAIR	121	129	30	15.2	2	972.488	972.488	0.030443	7	0.145241	0.0212151	0.143499
IPI00027838	GLDNTEFQGK	130	139	54	54.3	2	1107.52	1107.52	1.05781	7	0.169536	0.0212151	0.143499
IPI00027838	GLDNTEFQGKR	130	140	39	27.9	2	1263.62	1263.62	0.328636	7	0.174865	0.0212151	0.143499
IPI00027838	LFIGNLPR	4	11	50	25.2	2	928.549	928.549	0.558596	7	0.175849	0.0212151	0.143499
IPI00027838	NSLYDMAR	337	344	40	40.2	2	984.433	984.433	0.272234	7	0.176485	0.0212151	0.143499
IPI00027838	SLFEQYGK	20	27	26	18.9	2	970.476	970.476	0.411071	7	0.156713	0.0212151	0.143499
IPI00027838	TAPGMGDQSGCYR	152	164	62	62.4	2	1398.57	1398.56	0.836733	7	0.19809	0.0212151	0.143499
IPI00027838	VADFTEQYNEQYGAVR	183	198	77	74.9	2	1888.86	1888.86	1.24337	7	0.183462	0.0212151	0.143499
IPI00027838	VKLFIGNLPR	2	11	45	39.7	3	1155.71	1155.71	0.0270955	7	0.127632	0.0212151	0.143499
IPI00027898	Isoform A of Protein C21orf70
IPI00027898	ASPLVAIGQTLAR	208	220	64	57.5	2	1295.76	1295.76	3.03409	8	0.450514	0.042259	0.296088
IPI00027898	SVPSIRR	88	94	22	6.7	2	813.482	813.482	0.608529	8	0.390751	0.042259	0.296088
IPI00028091	Actin-like protein 3
IPI00028091	AGRLPACVVDCGTGYTK	1	17	83	81.9	2	1865.88	1865.88	0.590871	6	0.102911	0.0137749	0.0781166
IPI00028091	EFSIDVGYER	265	274	35	35.2	2	1213.56	1213.56	0.904639	6	0.0809096	0.0137749	0.0781166
IPI00028091	LKLSEELSGGR	346	356	39	35.3	2	1187.65	1187.65	1.38864	6	0.0853497	0.0137749	0.0781166
IPI00028091	NIVLSGGSTMFR	317	328	69	68.9	2	1296.65	1296.65	0.131083	6	0.0697732	0.0137749	0.0781166
IPI00028955	Ribosome biogenesis protein BOP1
IPI00028955	AVPAYGR	352	358	20	14.7	2	732.392	732.392	0.516551	4	0.0818797	0.0301812	0.075198
IPI00028955	CLDLYLCPR	367	375	21	20.7	2	1208.57	1208.57	0.558605	4	0.0640251	0.0301812	0.075198
IPI00028955	DLQPFPTCQALVYR	397	410	42	40.5	2	1706.85	1706.84	0.115094	4	0.0703893	0.0301812	0.075198
IPI00028955	DPTPSFYDLWAQEDPNAVLGR	275	295	69	66.2	2	2390.12	2390.12	1.61686	4	0.0910355	0.0301812	0.075198
IPI00028955	HKMHVPAPK	296	304	24	20.8	2	1059.56	1059.56	0.159901	4	0.0814894	0.0301812	0.075198
IPI00028955	IYKPLR	159	164	20	5.5	2	788.491	788.491	0.382965	4	0.0698561	0.0301812	0.075198
IPI00028955	KLSFLPR	339	345	28	12.7	2	859.528	859.528	0.196579	4	0.0641522	0.0301812	0.075198
IPI00028955	LALPGHAESYNPPPEYLLSEEER	305	327	48	41.4	3	2610.26	2610.25	3.51919	4	0.0627141	0.0301812	0.075198
IPI00028955	LAWEQQEPGER	328	338	41	40.9	2	1341.63	1341.63	1.36065	4	0.083802	0.0301812	0.075198
IPI00028955	LQSGQFGDVGFNPYEPAVDFFSGDVMIHPVTNRPADKR	207	244	45	38.6	4	4224.02	4224.02	0.741526	4	0.0554471	0.0301812	0.075198
IPI00028955	LSFLPR	340	345	37	26.3	2	731.433	731.433	0.28392	4	0.0802534	0.0301812	0.075198
IPI00028955	LTDEQVALVR	196	205	59	45.9	2	1142.63	1142.63	0.6023	4	0.0837963	0.0301812	0.075198
IPI00028955	LTDEQVALVRR	196	206	34	15.4	3	1298.73	1298.73	1.12184	4	0.0756407	0.0301812	0.075198
IPI00028955	LWEVATAR	439	446	30	13.9	2	944.508	944.508	0.0838126	4	0.0796739	0.0301812	0.075198
IPI00028955	MGWIQPR	265	271	39	26.5	2	886.448	886.447	1.04967	4	0.0728852	0.0301812	0.075198
IPI00028955	MHVPAPK	298	304	34	27.2	2	778.416	778.416	0.224406	4	0.0714846	0.0301812	0.075198
IPI00028955	RIYKPLR	158	164	30	21.3	2	944.592	944.592	0.393898	4	0.0495731	0.0301812	0.075198
IPI00028955	RPRDPTPSFYDLWAQEDPNAVLGR	272	295	43	35.6	4	2799.37	2799.37	2.09322	4	0.151038	0.0301812	0.075198
IPI00028955	SFIPSLVEKEK	245	255	30	20.6	2	1275.71	1275.71	0.552761	4	0.076737	0.0301812	0.075198
IPI00028955	TAAPSVRPEK	10	19	20	8	2	1054.58	1054.58	1.04482	4	0.0537654	0.0301812	0.075198
IPI00028955	TRDELDQFLDKMDDPDYWR	165	183	49	41.4	4	2457.09	2457.09	1.12328	4	0.0634832	0.0301812	0.075198
IPI00028955	TTEEQVQASTPCPR	97	110	57	53.3	2	1602.73	1602.73	0.69096	4	0.0859337	0.0301812	0.075198
IPI00028955	TVPVGGVVK	450	458	25	13	2	854.522	854.522	0.404606	4	0.0833157	0.0301812	0.075198
IPI00028955	VAFHPARPFLLVASQR	585	600	25	16	4	1808.02	1808.02	0.22838	4	0.067366	0.0301812	0.075198
IPI00028955	VNVDPEDLIPK	381	391	31	28.4	2	1237.66	1237.66	1.27852	4	0.207889	0.0301812	0.075198
IPI00028955	VNVDPEDLIPKLPRPR	381	396	38	32.5	4	1857.05	1857.05	0.942298	4	0.0821001	0.0301812	0.075198
IPI00028955	WLEASEEER	515	523	34	32.9	2	1147.51	1147.52	0.968729	4	0.0829801	0.0301812	0.075198
IPI00028955	WLEASEEERQVGLR	515	528	22	9.7	2	1700.85	1700.85	0.364458	4	0.0749187	0.0301812	0.075198
IPI00028955	WVSSLAVHPAGDNVICGSYDSK	622	643	48	48.2	3	2361.11	2361.1	2.04849	4	0.09044	0.0301812	0.075198
IPI00028980	Protein KIAA0133
IPI00028980	AAVYSGISLK	2	11	50	45.8	2	1049.58	1049.58	0.107786	2	0.104993	0.0188898	0.102646
IPI00028980	AIPSFLNSFNR	1388	1398	55	47.3	2	1264.66	1264.66	0.722851	2	0.110335	0.0188898	0.102646
IPI00028980	DIFKELYNDYLK	1499	1510	46	38.4	2	1559.79	1559.79	1.93677	2	0.0823375	0.0188898	0.102646
IPI00028980	DKGSIDDLPTVLK	1411	1423	51	44.4	2	1399.76	1399.75	0.715787	2	0.113707	0.0188898	0.102646
IPI00028980	EGLLDQQQGDVK	256	267	80	74.4	2	1328.66	1328.66	0.688067	2	0.110721	0.0188898	0.102646
IPI00028980	GEIAQNLLSLVK	868	879	62	41.9	2	1283.74	1283.74	0.884389	2	0.136896	0.0188898	0.102646
IPI00028980	GGIFQPELLSSYK	243	255	27	19.3	2	1437.75	1437.75	0.431979	2	0.0996857	0.0188898	0.102646
IPI00028980	GGIFQPELLSSYKEGLLDQQQGDVK	243	267	37	31	3	2748.4	2748.4	2.82929	2	0.0887584	0.0188898	0.102646
IPI00028980	HLLSGGTWTQAGQGQLR	210	226	42	39.5	3	1808.93	1808.93	1.35284	2	0.0968437	0.0188898	0.102646
IPI00028980	ITAFLSSSKPYTEAASSK	1026	1043	42	34.9	3	1886.96	1886.96	1.93255	2	0.135432	0.0188898	0.102646
IPI00028980	KAQEALIR	447	454	32	13.1	2	927.55	927.55	0.264048	2	0.0980773	0.0188898	0.102646
IPI00028980	LFGCLK	331	336	20	5.9	2	736.394	736.394	0.822807	2	0.141066	0.0188898	0.102646
IPI00028980	LLLNCPLSGEK	1276	1286	50	36.9	2	1242.66	1242.67	0.859508	2	0.104538	0.0188898	0.102646
IPI00028980	LVFSVMR	1399	1405	20	7	2	866.468	866.468	0.0662099	2	0.122412	0.0188898	0.102646
IPI00028980	MYSHIAAR	1431	1438	31	24.6	2	963.46	963.459	0.139981	2	0.0895243	0.0188898	0.102646
IPI00028980	NLLAPMDTVLNR	273	284	51	36.8	2	1371.72	1371.72	0.204635	2	0.101159	0.0188898	0.102646
IPI00028980	QLENQNPQGR	1044	1053	37	37	2	1182.57	1182.58	1.08457	2	0.122262	0.0188898	0.102646
IPI00028980	QLLLVSLTR	1054	1062	44	34.6	2	1041.65	1041.65	0.136801	2	0.109945	0.0188898	0.102646
IPI00028980	QSLVAFYK	50	57	20	20	2	954.517	954.517	0.825983	2	0.130675	0.0188898	0.102646
IPI00028980	SLDSSTPLPIVR	555	566	48	48.2	2	1283.71	1283.71	0.63277	2	0.117213	0.0188898	0.102646
IPI00028980	SQIEAMFR	235	242	31	25.9	2	996.47	996.47	0.274719	2	0.160633	0.0188898	0.102646
IPI00028980	TINLQISLVK	92	101	28	25	2	1127.69	1127.69	0.298468	2	0.111304	0.0188898	0.102646
IPI00028980	TLMQTSFR	685	692	39	25	2	998.486	998.487	1.80685	2	0.121187	0.0188898	0.102646
IPI00028980	VAEFSLSGSQR	107	117	73	69	2	1179.59	1179.59	1.18369	2	0.13558	0.0188898	0.102646
IPI00029081	ligase III, DNA, ATP-dependent isoform alpha precursor
IPI00029081	GASFVTSTNPR	214	224	52	43.3	2	1135.56	1135.56	0.101918	3	0.12716	0.0271079	0.0990142
IPI00029081	NLQDVVER	446	453	35	25.9	2	971.504	971.503	1.00997	4	0.123875	0.0271079	0.0990142
IPI00029081	VLLDIFTGVR	933	942	66	50.5	2	1131.67	1131.67	0.424179	3	0.0786513	0.0271079	0.0990142
IPI00029697	exosome component 9 isoform 1
IPI00029697	FGFAESIANQR	282	292	39	33.9	2	1238.6	1238.6	0.171719	5	0.0169024	0.0216483	0.03244
IPI00029697	ISFGTDYGCCIVELGK	37	52	67	66	2	1817.83	1817.84	2.57739	5	0.0443008	0.0216483	0.03244
IPI00029697	ITAFKMEK	293	300	22	17.1	2	982.516	982.515	0.738565	5	0.0175114	0.0216483	0.03244
IPI00029697	KEGGKFGFAESIANQR	277	292	50	47.1	3	1737.88	1737.88	1.01542	5	0.0724059	0.0216483	0.03244
IPI00029697	VAEITELILK	258	267	81	54.6	2	1127.68	1127.68	0.307622	5	0.0206599	0.0216483	0.03244
IPI00029697	VLGQVSCELVSPK	55	67	25	24.7	2	1414.75	1414.75	0.310295	5	0.0293852	0.0216483	0.03244
IPI00029750	Isoform 1 of 40S ribosomal protein S24
IPI00029750	MNDTVTIR	1	8	45	36.9	2	1012.5	1012.5	2.27291	10	5.46496	0.430121	0.85227
IPI00029750	TTPDVIFVFGFR	50	61	46	45.8	2	1403.75	1403.75	0.163025	10	6.07324	0.430121	0.85227
IPI00030179	60S ribosomal protein L7
IPI00030179	ASINMLR	128	134	39	28.2	2	825.447	825.448	1.14117	8	3.01007	0.627396	0.771921
IPI00030179	IALTDNALIAR	167	177	71	61.5	2	1175.7	1175.7	0.556988	8	3.04301	0.627396	0.771921
IPI00030179	KAGNFYVPAEPK	77	88	35	12.5	3	1319.69	1319.69	1.08902	8	4.16361	0.627396	0.771921
IPI00030179	LAFVIR	89	94	26	21.8	2	723.474	723.474	0.393577	8	3.0231	0.627396	0.771921
IPI00030179	MEGVEEKKK	1	9	21	19.9	2	1134.56	1134.56	0.0822544	8	2.6716	0.627396	0.771921
IPI00030179	NFAELKIK	24	31	36	19.8	2	961.56	961.559	0.149609	8	4.30717	0.627396	0.771921
IPI00030179	TTHFVEGGDAGNREDQINR	224	242	38	27.7	4	2114.97	2114.97	0.485802	8	3.47255	0.627396	0.771921
IPI00030296	BM-010
IPI00030296	KVDWLTEK	190	197	24	22.9	2	1017.55	1017.55	0.369489	6	0.10606	0.00822982	0.0911079
IPI00030296	VLITTDLLAR	231	240	57	51.6	2	1113.68	1113.68	0.0632062	6	0.0944213	0.00822982	0.0911079
IPI00031514	Replication factor C subunit 5
IPI00031514	ALVTLSSGDMR	204	214	56	56.2	2	1148.59	1148.59	0.434011	7	0.0146189	0.00354514	0.0168374
IPI00031514	GPILSFASTR	103	112	53	46.1	2	1047.57	1047.57	0.620719	7	0.0196325	0.00354514	0.0168374
IPI00031519	Isoform 1 of DNA
IPI00031519	FYFLEAYNAK	1145	1154	40	37.5	2	1264.61	1264.61	1.4467	2	0.155183	0.0687332	0.164702
IPI00031519	GSNLDAPEPYR	1044	1054	36	34	2	1217.57	1217.57	1.57857	2	0.146728	0.0687332	0.164702
IPI00031519	LVMAGETTNSR	1259	1269	38	34.1	2	1177.58	1177.58	0.154633	2	0.296272	0.0687332	0.164702
IPI00031519	VLEQLEDLDSR	972	982	66	63.9	2	1315.66	1315.66	0.695553	2	0.190526	0.0687332	0.164702
IPI00031521	Replication factor C subunit 3
IPI00031521	DFKVVLLTEVDKLTK	128	142	54	52.3	3	1747.01	1747.01	0.761731	7	0.0422747	0.0263382	0.0720225
IPI00031521	ETANAIVSQQTPQR	257	270	47	41.4	2	1541.78	1541.78	2.05605	7	0.0884609	0.0263382	0.0720225
IPI00031521	IMCILR	52	57	20	0	2	804.435	804.435	0.586516	7	0.0964067	0.0263382	0.0720225
IPI00031521	LDYHKEQAAQLR	16	27	26	11	3	1470.76	1470.76	0.811022	7	0.115677	0.0263382	0.0720225
IPI00031521	NLVQCGDFPHLLVYGPSGAGKK	28	49	20	20.1	4	2356.2	2356.2	2.11638	7	0.0992638	0.0263382	0.0720225
IPI00031521	SLWVDKYRPCSLGR	2	15	23	19.6	3	1777.89	1777.89	1.14877	7	0.0473289	0.0263382	0.0720225
IPI00031521	TVAQSQQLETNSQR	114	127	69	69.3	2	1588.78	1588.78	0.862496	7	0.0626083	0.0263382	0.0720225
IPI00031521	VVIQEMLK	106	113	51	38.3	2	958.552	958.552	0.393635	7	0.0688784	0.0263382	0.0720225
IPI00031554	ATP-dependent RNA helicase DDX50
IPI00031554	AGITFKR	507	513	37	18.9	2	791.465	791.466	0.859019	4	0.14464	0.0388046	0.134418
IPI00031554	EGAFSNFPISEETIK	136	150	73	66.5	2	1667.8	1667.81	1.25054	4	0.0899844	0.0388046	0.134418
IPI00031554	ELANQVAK	222	229	27	15	2	871.476	871.477	0.61055	4	0.244924	0.0388046	0.134418
IPI00031554	GNMGVCFDVPTTESER	628	643	58	57.6	2	1797.77	1797.76	1.64382	4	0.162879	0.0388046	0.134418
IPI00031554	GRGVTYLFPIQVK	154	166	20	8.6	3	1476.85	1476.84	0.313664	4	0.115518	0.0388046	0.134418
IPI00031554	GVTYLFPIQVK	156	166	39	27.4	2	1263.72	1263.72	3.38634	4	0.0862215	0.0388046	0.134418
IPI00031554	KLSSNAVSQITR	611	622	74	66.8	2	1302.73	1302.72	1.13153	4	0.183929	0.0388046	0.134418
IPI00031554	LLWGDIMELEAPLEESESQKK	5	25	32	29.3	3	2444.21	2444.21	2.33724	4	0.231204	0.0388046	0.134418
IPI00031554	LSDEFSK	81	87	20	14.9	2	824.392	824.392	0.16089	4	0.165517	0.0388046	0.134418
IPI00031554	LSSNAVSQITR	612	622	63	57.6	2	1174.63	1174.63	0.536771	4	0.168316	0.0388046	0.134418
IPI00031554	NGIDILVGTPGR	258	269	65	57.7	2	1210.67	1210.67	1.24852	4	0.111922	0.0388046	0.134418
IPI00031554	NQETIKK	202	208	21	2.3	2	859.476	859.477	0.388316	4	0.174924	0.0388046	0.134418
IPI00031554	SLASVSYAAVDFFRPSAQR	533	551	43	40.8	3	2071.05	2071.05	1.36376	4	0.123597	0.0388046	0.134418
IPI00031554	SRYEQVDLVGK	343	353	50	39.1	2	1292.67	1292.67	0.914217	4	0.136872	0.0388046	0.134418
IPI00031554	SSDNKLEETLTR	121	132	55	40.9	2	1391.69	1391.69	1.33735	4	0.154586	0.0388046	0.134418
IPI00031554	TFGPVYEGK	167	175	26	22.9	2	996.492	996.493	1.76345	4	0.188392	0.0388046	0.134418
IPI00031554	TFGPVYEGKDLIAQAR	167	182	69	68.7	2	1763.92	1763.92	0.422826	4	0.127835	0.0388046	0.134418
IPI00031554	TFSFAIPLIER	188	198	24	21.3	2	1292.71	1292.71	0.577725	4	0.154343	0.0388046	0.134418
IPI00031554	TGICICFYQPR	485	495	39	34.1	2	1413.65	1413.65	2.46289	4	0.150956	0.0388046	0.134418
IPI00031554	VGVPSTMDLVK	514	524	35	19.8	2	1144.62	1144.62	0.484177	4	0.132961	0.0388046	0.134418
IPI00031554	VLVATNVAAR	441	450	57	50	2	1012.6	1012.6	0.691849	4	0.162114	0.0388046	0.134418
IPI00031554	VLVLAPTR	214	221	33	28.9	2	867.554	867.555	0.806721	4	0.170072	0.0388046	0.134418
IPI00031554	VSSLDTSTHK	111	120	42	34.2	2	1073.54	1073.53	0.475917	4	0.189994	0.0388046	0.134418
IPI00031562	Histone H2A type 3
IPI00031562	AGLQFPVGR	21	29	57	51.4	2	943.524	943.524	0.0158868	10	0.0391374	0.00853087	0.0434802
IPI00031562	AGLQFPVGRVHR	21	32	31	17	4	1335.75	1335.75	0.190842	11	0.0589192	0.00853087	0.0434802
IPI00031562	SSRAGLQFPVGR	18	29	54	39.3	2	1273.69	1273.69	0.351404	11	0.040784	0.00853087	0.0434802
IPI00031562	SSRAGLQFPVGRVHR	18	32	20	11.2	3	1665.92	1665.92	1.06929	11	0.0394757	0.00853087	0.0434802
IPI00031562	TRIIPR	76	81	33	17.3	2	754.481	754.482	0.792721	11	0.0489671	0.00853087	0.0434802
IPI00031612	Hypothetical protein C8orf53
IPI00031612	IQLREQLPR	43	51	21	9.1	3	1151.68	1151.68	0.215553	8	0.203501	0.025799	0.142461
IPI00031612	SNPKVLSEKQNAEGE	235	249	25	12.5	3	1628.8	1628.8	1.27884	8	0.145207	0.025799	0.142461
IPI00031612	VLSEKQNAEGE	239	249	53	47.9	2	1202.58	1202.58	0.327341	8	0.161575	0.025799	0.142461
IPI00031612	YLMGETQLCTTR	52	63	58	43	2	1487.67	1487.68	1.69314	8	0.154229	0.025799	0.142461
IPI00031651	MGC11257 protein
IPI00031651	EAGLVAQHPPARR	84	96	34	30.8	3	1400.76	1400.76	0.235479	9	0.0781075	0.0101645	0.0690238
IPI00031651	IRQVLQLLS	186	194	26	26	2	1074.69	1074.69	0.046148	9	0.0817247	0.0101645	0.0690238
IPI00031651	KVPEVTEK	7	14	23	21.2	2	928.523	928.525	1.78569	9	0.0625916	0.0101645	0.0690238
IPI00031661	Nucleolar complex protein 4 homolog
IPI00031661	ALESSLWELQALQR	430	443	88	67.3	2	1642.87	1642.87	1.38834	6	0.0460209	0.0169743	0.0598275
IPI00031661	ELALSALLK	116	124	50	40.2	2	956.591	956.589	1.22201	6	0.054104	0.0169743	0.0598275
IPI00031661	LFGALLER	56	63	38	13.9	2	917.533	917.534	0.45424	6	0.072281	0.0169743	0.0598275
IPI00031661	MEREPGAAGVR	1	11	37	30.6	2	1213.59	1213.59	1.55562	5	0.0509146	0.0169743	0.0598275
IPI00031661	MEREPGAAGVRR	1	12	32	26.7	3	1385.68	1385.68	1.50597	6	0.0595573	0.0169743	0.0598275
IPI00031661	REPTVSSFYVK	222	232	41	34.8	2	1311.68	1311.68	0.00535344	6	0.0606729	0.0169743	0.0598275
IPI00031661	RLEAVLASR	17	25	48	39	2	1013.6	1013.6	0.861635	6	0.0622493	0.0169743	0.0598275
IPI00031661	SKWEGNYLFPR	137	147	37	30.2	3	1395.69	1395.69	0.349622	5	0.0627878	0.0169743	0.0598275
IPI00031661	VLVHRPHGPELDADPYDPGEEDPAQSR	403	429	40	36.6	4	2995.41	2995.41	1.20357	6	0.104124	0.0169743	0.0598275
IPI00031679	Protein C3orf26
IPI00031679	ECFLIQPK	54	61	34	8.7	2	1033.53	1033.52	2.17605	8	0.13825	0.0182542	0.120027
IPI00031679	ITDVLAK	78	84	35	19.8	2	758.454	758.453	0.575858	8	0.14935	0.0182542	0.120027
IPI00031679	KITDVLAK	77	84	30	9.8	2	886.549	886.549	0.812877	8	0.121914	0.0182542	0.120027
IPI00031679	QGGLNLSPLK	222	231	31	29.2	2	1025.59	1025.59	1.15514	8	0.158053	0.0182542	0.120027
IPI00031679	TKQPKECFLIQPK	49	61	43	30.7	3	1615.88	1615.88	1.64296	8	0.114422	0.0182542	0.120027
IPI00031691	SWISS-PROT:P32969
IPI00031691	GVTLGFR	83	89	26	9.4	2	754.443	754.444	0.583397	9	2.91275	0.686174	0.772621
IPI00031691	TVIVKGPR	24	31	22	18.2	2	868.549	868.549	0.671627	9	3.88315	0.686174	0.772621
IPI00031960	polymerase (RNA) I polypeptide A, 194kDa
IPI00031960	AALNLPEAASYDEVR	829	843	55	51.6	2	1617.8	1617.8	1.48452	2	0.0820345	0.116252	0.093852
IPI00031960	AEAYVLACTDQQYLVPK	606	622	43	39.3	2	1967.97	1967.97	0.264431	2	0.0936823	0.116252	0.0938139
IPI00031960	AGGFVTGR	947	954	41	17	2	763.398	763.398	0.736906	2	0.0958952	0.116252	0.0937248
IPI00031960	ALKLESENR	1102	1110	48	39.4	2	1058.57	1058.57	0.0343642	2	0.0743537	0.116252	0.0929877
IPI00031960	AYNADFDGDEMNAHFPQSELGR	584	605	31	30.7	3	2483.04	2483.05	0.54225	2	0	0.116252	0.092495
IPI00031960	DFNMIDLK	857	864	38	24.4	2	994.479	994.48	0.256771	2	0.0646828	0.116252	0.0915801
IPI00031960	DSDGSVVQFLYGEDGLDIPK	1009	1028	77	77.3	2	2153.02	2153.02	2.03716	2	0.129241	0.116252	0.0912567
IPI00031960	DVVLIR	334	339	23	11.7	2	713.444	713.443	0.361146	2	0.0920677	0.116252	0.0901114
[truncated: 3,791 more rows]

## Sheet: Proteins
Supplementary Table 1a. Proteins identified and quantified by mass spectrometry from nucleoli isolated from RPL27-GFP Hela cells after 4 hours of isotope labeling (see figure 4).
Accession number (IPI)	Accession number (Swissprot)	Protein mass	Peptides quantified	Protein name	Fraction of labeling (240 min)
IPI00005179	O15160	39453	8	Isoform 1 of DNA-directed RNA polymerase I 40 kDa polypeptide	0.00958297
IPI00218310	Q9NPD3	26521	2	Exosome complex exonuclease RRP41	0.0152073
IPI00031514	P40937	38757	2	Replication factor C subunit 5	0.0168374
IPI00014198	Q15024	32442	6	Exosome complex exonuclease RRP42	0.0187653
IPI00306056	Q9BUL9	20791	2	Ribonuclease P protein subunit p25	0.0258381
IPI00382470	Q5CAQ7	98622	2	Heat shock protein HSP 90-alpha 2	0.0265664
IPI00026167	P55769	14262	2	NHP2-like protein 1	0.0322785
IPI00029697	Q86Y41	51398	6	exosome component 9 isoform 1	0.03244
IPI00221394	O60832	57963	23	H/ACA ribonucleoprotein complex subunit 4	0.0331412
IPI00217240	Q8IWA0	95921	15	WD repeat protein 75	0.0387062
IPI00303133	Q93079	13752	12	Histone H2B type 1-H	0.0397336
IPI00742905	ENSP00000310700	147921	52	146 kDa protein	0.0404704
IPI00453473	P62805	11229	4	Histone H4	0.0411691
IPI00166293	Q8N257	13768	5	Histone H2B type 3-B	0.0418444
IPI00554798	Q99879	13850	7	Histone H2B type 1-M	0.0418897
IPI00021439	P60709	42052	5	Actin, cytoplasmic 1	0.0425692
IPI00171611	Q71DI3	15436	7	Histone H3.2	0.0428385
IPI00552920	Q96B26	30591	6	Exosome complex exonuclease RRP43	0.0430785
IPI00031562	Q7L7L0	13982	5	Histone H2A type 3	0.0434802
IPI00073602	Q5RKV6	28503	5	homolog of yeast mRNA transport regulator 3	0.0443967
IPI00032853	Q9NPE3	7758	3	H/ACA ribonucleoprotein complex subunit 3	0.0444077
IPI00024279	Q9H583	244382	24	HEAT repeat-containing protein 1	0.0444175
IPI00293655	Q92499	83349	4	ATP-dependent RNA helicase DDX1	0.0444761
IPI00017412	P35250	39588	3	Isoform 1 of Replication factor C subunit 2	0.0455163
IPI00291093	P19388	24710	2	DNA-directed RNA polymerase II 23 kDa polypeptide	0.0455582
IPI00081836	Q96KK5	13767	3	Histone H2A type 1-H	0.0467183
IPI00219037	P16104	15004	3	Histone H2A.x	0.0467183
IPI00003377	Q16629	27578	2	Isoform 1 of Splicing factor, arginine/serine-rich	0.0476652
IPI00005159	P61160	45017	3	Actin-like protein 2	0.0477189
IPI00012199	Q9H6F5	40325	10	Hypothetical protein FLJ22321	0.0489766
IPI00032533	Q9BV38	48089	7	WD repeat protein 18	0.0490213
IPI00418797	Q9H9Y6	129799	18	Isoform 1 of DNA-directed RNA polymerase I 135 kDa polypeptide	0.0499922
IPI00019880	P29043	46352	2	47 kDa heat shock protein precursor	0.0503814
IPI00304932	O43159	51424	18	Cerebral protein 1	0.0509309
IPI00072541	Q5JVF3	43974	2	Isoform 3 of PCI domain-containing protein 2	0.0510729
IPI00010740	P23246	76216	34	Isoform Long of Splicing factor, proline- and gluta	0.0513039
IPI00291939	Q14683	143771	9	Structural maintenance of chromosome 1-like 1 protein	0.0514552
IPI00478496	Q5VX97	42434	3	ribonuclease P 40kDa subunit	0.0526502
IPI00009104	Q9Y230	51165	3	RuvB-like 2	0.0528011
IPI00008575	Q07666	48311	5	Isoform 1 of KH domain-containing, RNA-binding, signal transduction-associated protein	0.0529894
IPI00411559	Q9NTJ3	147775	7	Isoform 1 of Structural maintenance of chromosomes 4-like 1 protein	0.0531725
IPI00550689	Q6IAI0	55688	2	HSPC117 protein	0.0532022
IPI00304232	Q9GZL7	48191	11	WD repeat protein 12	0.0550473
IPI00328343	Q13838	49416	3	Spliceosome RNA helicase BAT1	0.0550913
IPI00411937	O00567	66394	31	Nucleolar protein Nop56	0.0567615
IPI00396435	O43143	93568	16	DEAH (Asp-Glu-Ala-His) box polypeptide 15	0.057401
IPI00013214	P25205	91551	5	DNA replication licensing factor MCM3	0.0574287
IPI00220834	P13010	83091	24	ATP-dependent DNA helicase 2 subunit 2	0.0579457
IPI00179964	P26599	57357	8	Isoform 1 of Polypyrimidine tract-binding protein 1	0.058029
IPI00747047	Q6SC72	152241	77	Treacle major isoform	0.0581272
IPI00169325	Q8NI36	106282	23	WD repeat-containing protein 36	0.0582152
IPI00607584	Q9BQG0	150243	83	Isoform 2 of Myb-binding protein 1A	0.0584931
IPI00746704	ENSP00000367028	144553	73	144 kDa protein	0.0587398
IPI00152708	Q8TED0	58661	8	U3 small nucleolar RNA-associated protein 15 homolog	0.0592751
IPI00005198	Q12905	43263	6	Interleukin enhancer-binding factor 2	0.059821
IPI00031661	Q9BVI4	58830	9	Nucleolar complex protein 4 homolog	0.0598275
IPI00328319	Q09028	47780	2	Histone-binding protein RBBP4	0.0608704
IPI00465430	ENSP00000352257	70111	21	70 kDa protein	0.0610029
IPI00013174	Q96PK6	69620	17	Isoform 1 of RNA-binding protein 14	0.0617413
IPI00304925	P08107	70294	3	Heat shock 70 k	0.0618792
IPI00017381	P35249	40170	9	Replication factor C subunit 4	0.0620899
IPI00549516	Q6IA35	57367	4	TOE1 protein	0.063342
IPI00643920	P29401	68519	3	Transketolase	0.0637229
IPI00217465	P16403	21221	8	Histone H1.2	0.0638349
IPI00247871	O14776	124110	6	Transcription elongation regulator 1	0.0640921
IPI00027831	Q9BQ67	49787	11	Glutamate-rich WD repeat-containing protein 1	0.0643365
IPI00217468	P16401	22435	3	Histone H1.5	0.0644713
IPI00221354	P35637	53551	3	Isoform Short of RNA-binding protein FUS	0.0646366
IPI00217467	P10412	21721	7	Histone H1.4	0.0648994
IPI00015838	Q9NX58	44044	19	Cell growth-regulating nucleolar protein	0.0649425
IPI00019195	P78345	32043	6	Ribonuclease P pro	0.065414
IPI00298961	O14980	124447	15	Exportin-1	0.0662664
IPI00217862	O43818	52436	18	U3 small nucleolar RNA-interacting protein 2	0.0665356
IPI00217469	Q02539	21698	3	Histone H1.1	0.0667655
IPI00006379	Q9Y2X3	60054	27	Nucleolar protein NOP5	0.0672939
IPI00018206	P00505	47844	13	Aspartate aminotransferase, mitochondrial precursor	0.0680118
IPI00216592	P07910	32375	7	Isoform C1 of Heterogeneous nuclear ribonucleoproteins C1/C2	0.0682404
IPI00412298	Q13535	304764	6	Isoform 1 of Serine/threonine-protein kinase ATR	0.0686185
IPI00299000	Q9UQ80	43970	15	Proliferation-associated protein 2G4	0.0686512
IPI00031651	Q9BRJ6	22127	3	MGC11257 protein	0.0690238
IPI00654555	Q3KQS4	93316	48	NOL1 protein	0.0692254
IPI00027107	P49411	50185	7	Tu translation elongation factor, mitochondrial	0.0692644
IPI00186139	Q7L5J7	83656	10	hypothetical protein LOC65095 isoform 1	0.0695373
IPI00012998	Q16630	59344	2	Isoform 1 of Cleavage and polyadenylation specificity factor 6	0.069555
IPI00217686	Q8IY81	96972	43	Putative rRNA methyltransferase 3	0.0697913
IPI00449049	P09874	113680	33	Poly [ADP-ribose] polymerase 1	0.0699036
IPI00644079	Q5RI17	91269	7	heterogeneous nuclear ribonucleoprotein U isoform a	0.0703436
IPI00216999	Q86U38	70136	8	Protein C14orf21	0.0713654
IPI00002879	Q9H6W3	71384	8	chromosome 14 open reading frame 169	0.0715785
IPI00171903	P52272	77749	34	heterogeneous nuclear ribonucleoprotein M isoform a	0.0716735
IPI00031521	P40938	41328	8	Replication factor C subunit 3	0.0720225
IPI00383410	Q59GD6	90347	21	transducin beta-like 3	0.0730349
IPI00550766	P56182	53035	24	NNP-1 protein	0.0731635
IPI00440493	P25705	59828	6	ATP synthase alpha chain, mitochondrial precursor	0.0732972
IPI00472102	P10809	61346	19	Heat shock protein 60	0.0736651
IPI00184330	P49736	102516	2	DNA replication licensing factor MCM2	0.0744948
IPI00216049	P61978	51230	14	Isoform 1 of Heterogeneous nuclear ri	0.074747
IPI00007928	Q6P2Q9	274738	2	Pre-mRNA-processing-splicing factor 8	0.0751241
IPI00028955	Q14137	84261	29	Ribosome biogenesis protein BOP1	0.075198
IPI00106491	Q9UKD2	27657	3	mRNA turnover protein 4 homolog	0.0757105
IPI00396378	P22626	37464	7	Isoform B1 of Heterogeneous nuclear ribonucleoproteins A2/B1	0.0766919
IPI00373877	Q5BKZ1	65955	3	Isoform 1 of Zinc finger protein 326	0.0772682
IPI00102815	Q8WTT2	92946	27	Nucleolar complex protein 3 homolog	0.0775913
IPI00026970	Q9Y5B9	120409	25	FACT complex subunit SPT16	0.0776769
IPI00003865	P11142	71082	9	Isoform 1 of Heat shock cognate 71 kDa protein	0.0780612
IPI00028091	P61158	47666	4	Actin-like protein 3	0.0781166
IPI00549540	Q9NWT1	44506	11	p21-activated protein kinase-interacting protein 1	0.0784285
IPI00645816	O15446	55236	9	Isoform 1 of RNA polymerase I-associated factor PAF49	0.0785359
IPI00300078	Q15269	103356	21	Periodic tryptophan protein 2 homolog	0.0789232
IPI00418313	Q12906	96147	14	Isoform 4 of Interleukin enhancer-binding factor 3	0.0789431
IPI00296337	P78527	473749	94	Isoform 1 of DNA-dependent protein kinase catalytic subunit	0.0794429
IPI00167941	Q9NU22	638008	16	Midasin	0.0797584
IPI00215911	P27695	35800	3	DNA-(apurinic or apyrimidinic site) lyase	0.0807526
IPI00023122	Q9NR12	50896	4	Isoform 1 of PDZ and LIM domain protein 7	0.0811003
IPI00303476	P06576	56525	6	ATP synthase beta chain, mitochondrial precursor	0.0812322
IPI00018140	O60506	69788	2	Isoform 1 of Heterogeneous nuclear ribonucleoprotein Q	0.0817511
IPI00101186	Q5JTH9	145037	45	Isoform 1 of Protein KIAA0690	0.0818442
IPI00185361	Q658L6	69073	5	DEAD (Asp-Glu-Ala-Asp) box polypeptide 55	0.0825804
IPI00006932	Q9Y383	48104	2	LUC7-like 2	0.0827598
IPI00413611	P11387	91125	22	DNA topoisomerase 1	0.0828744
IPI00396329	Q9H7B2	35731	32	Brix domain-containing protein 1	0.0834324
IPI00100151	Q9H0D6	109426	27	5'-3' exoribonuclease 2	0.0836215
IPI00019733	P78406	41569	4	mRNA-associated protein mrnp	0.0837987
IPI00025039	P22087	33877	21	Fibrillarin	0.0839083
IPI00025366	O75390	51908	2	Citrate synthase, mitochondrial precursor	0.0841525
IPI00171525	Q9H4L4	65443	4	Sentrin-specific protease 3	0.0843819
IPI00411886	Q9Y3T9	85707	20	Nucleolar complex protein 2 homolog	0.0847894
IPI00646917	O43809	26268	2	Cleavage and polyadenylation specificity factor 5	0.0849104
IPI00301323	Q9NVP1	75702	33	ATP-dependent RNA helicase DDX18	0.085082
IPI00059366	ENSP00000302572	39635	6	H2A histone family, member Y isoform 2	0.0854809
IPI00412714	Q8NC51	42458	4	Isoform 4 of Plasminogen activator inhibitor 1 RNA-binding protein	0.0856131
IPI00429191	P62495	49097	4	Eukaryotic peptide chain release factor subunit 1	0.0859074
IPI00292894	Q2NL82	92151	12	hypothetical protein LOC55720	0.0859848
IPI00216654	Q14978	74819	49	Isoform Beta of Nucleolar phosphoprotein p130	0.086263
IPI00293331	Q99575	116346	13	Ribonucleases P/MRP protein subunit POP1	0.0863317
IPI00025347	Q92979	26800	2	Probable ribosome biogenesis protein NEP1	0.0865296
IPI00013881	P31943	49484	5	heterogeneous nuclear ribonucleoprotein H1	0.0865444
IPI00062040	Q96FK6	43871	7	hypothetical protein LOC112840	0.0867984
IPI00292387	Q14978	73677	48	Isoform Alpha of Nucleolar phosphoprotein p130	0.0868445
IPI00016494	Q9BSC4	75033	20	Isoform 2 of Nucleolar protein 10	0.0873156
IPI00303813	Q9H8H0	82041	14	Nucleolar protein 11	0.0873833
IPI00385042	Q9BZE4	74186	36	Nucleolar GTP-binding protein 1	0.0875144
IPI00019996	Q52MB3	115625	3	modulator of estrogen induced transcription isoform b	0.0876504
IPI00018196	Q9NVX2	53615	15	Notchless homolog 1	0.0877602
IPI00302990	Q9H6Y2	42553	11	WD repeat protein 55	0.087864
IPI00221222	P53999	14255	2	Activated RNA polymerase II transcriptional coactivator p15	0.0879205
IPI00418403	Q5T280	42484	12	Protein C9orf114	0.0883124
IPI00181116	Q96G21	33850	13	U3 small nucleolar ribonucleoprotein protein IMP4	0.0886419
IPI00010653	Q9GZR2	46871	20	Isoform 1 of RNA exonuclease 4	0.088903
IPI00006725	Q9BUQ8	95930	2	Probable ATP-dependent RNA helicase DDX23	0.0894185
IPI00418471	P08670	53545	16	Vimentin	0.0899572
IPI00020991	Q7Z335	61544	10	Hypothetical protein FLJ20036	0.0903758
IPI00745955	HIT000265147	40830	28	EBNA1 binding protein 2	0.0904264
IPI00328328	Q14240	46601	3	Isoform 1 of Eukaryotic initiation factor 4A-II	0.0904457
IPI00016066	ENSP00000246228	29836	4	Similar to Putative Brix domain containing protein 1P	0.0906432
IPI00382617	Q12771	31690	2	P37 AUF1	0.0910661
IPI00030296	Q96B07	36301	2	BM-010	0.0911079
IPI00299904	P33993	81884	6	Isoform 1 of DNA replication licensing factor MCM7	0.0912204
IPI00099311	Q9UJA5	56049	3	Isoform 1 of tRNA	0.0915259
IPI00007004	Q9Y3B9	31636	17	Protein of unknown function DUF1665 family protein	0.0921061
IPI00005160	O15143	41591	6	Actin-related protein 2/3 complex subunit 1B	0.093674
IPI00031960	O95602	196683	75	polymerase (RNA) I polypeptide A, 194kDa	0.093852
IPI00152890	Q9H6R4	128368	31	Isoform 1 of Nucleolar protein 6	0.0939342
IPI00465439	P04075	39720	5	Fructose-bisphosph	0.0949518
IPI00013468	O43684	37587	6	Mitotic checkpoint protein BUB3	0.0951546
IPI00301293	Q5VWH2	360698	19	antigen identified by monoclonal antibody Ki-67	0.0951801
IPI00306723	Q03701	121540	29	CCAAT/enhancer-binding protein zeta	0.0955124
IPI00012149	O00566	78930	21	U3 small nucleolar ribonucleoprotein protein MPP10	0.0956167
IPI00300127	Q9H0A0	116543	50	N-acetyltransferase 10	0.0961487
IPI00009328	P38919	46995	7	Probable ATP-dependent RNA helicase DDX48	0.0964387
IPI00294229	Q9Y2P8	41273	16	RNA 3'-terminal phosphate cyclase-like protein	0.0964493
IPI00014253	Q15050	41225	34	Ribosome biogenesis regulatory protein homolog	0.0966907
IPI00479940	Q15397	73937	25	Protein KIAA0020	0.0973195
IPI00291006	P40926	35965	10	Malate dehydrogenase, mitochondrial precursor	0.0978292
IPI00394665	P55265	137107	28	Isoform 1 of Double-stranded RNA-specific adenosine deaminase	0.0978895
IPI00003881	P52597	45985	4	heterogeneous nuclear ribonucleoprotein F	0.097985
IPI00479124	ENSP00000340201	52281	14	52 kDa protein	0.0980039
IPI00181728	Q8TDN6	41660	27	Brix domain-containing protein 2	0.0981989
IPI00304692	P38159	42306	13	Heterogeneous nuclear ribonucleoprotein G	0.0983794
IPI00465294	Q99459	92422	2	Cell division cycle 5-like protein	0.0984712
IPI00455423	XP_496355	28428	12	PREDICTED: similar to nucleophosmin 1 isoform 2	0.0986708
IPI00013877	P31942	36960	4	Isoform 1 of Heterogeneous nuclear ribonucleoprotein H3	0.0987357
IPI00029081	Q6NVK3	114317	3	ligase III, DNA, ATP-dependent isoform alpha precursor	0.0990142
IPI00217541	Q8N8A6	73011	17	ATP-dependent RNA helicase DDX51	0.0991962
IPI00215965	P09651	38837	14	heterogeneous nuclear ribonucleoprotein A1 isoform b	0.0992687
IPI00021405	P02545	74380	12	Isoform A of Lamin-A/C	0.0994942
IPI00012200	Q9BQE6	18441	12	MGC2477 protein	0.0996634
IPI00738219	ENSP00000261637	320805	23	PREDICTED: similar to Small subunit processome component 20 homolog	0.0998684
IPI00015953	Q9NR30	87804	81	Isoform 1 of Nucleolar RNA helicase 2	0.101972
IPI00026606	O75683	41540	28	Surfeit locus protein 6	0.102128
IPI00016074	Q99547	19041	2	M-phase phosphoprotein 6	0.102251
IPI00028980	Q14146	172399	24	Protein KIAA0133	0.102646
IPI00005154	Q08945	81367	16	FACT complex subunit SSRP1	0.102779
IPI00554560	O43328	51728	11	LOC400506 protein	0.103343
IPI00217630	Q8IY37	130547	21	Probable ATP-dependent RNA helicase DHX37	0.103455
IPI00303063	Q29RF7	152274	4	SCC-112 protein	0.103565
IPI00032374	Q14684	82451	28	Isoform 2 of Protein KIAA0179	0.10359
IPI00000686	Q9Y4C8	107728	23	Probable RNA-binding protein 19	0.103653
IPI00549248	P06748	33096	31	Nucleophosmin	0.103711
IPI00411636	Q8WYA6	65588	3	Isoform 1 of Beta-catenin-like protein 1	0.103935
IPI00150269	O43172	59097	3	Isoform 1 of U4/U6 small nuclear ribonu	0.103971
IPI00604620	P19338	76625	72	nucleolin	0.104101
IPI00163505	Q14498	59628	3	Isoform 1 of RNA-binding region-containing protein 2	0.104168
IPI00470348	ENSP00000348067	14180	2	14 kDa protein	0.105065
IPI00055954	Q15061	80209	20	WD repeat protein 43	0.105245
IPI00008530	P05388	34423	1	60S acidic ribosomal protein P0	0.105599
IPI00297241	O60287	256508	32	Nucleolar preribosomal-associated protein 1	0.106544
IPI00178047	O15451	111524	9	Proline and glutamic acid rich nuclear protein isoform	0.106956
IPI00032849	Q9Y3C1	21192	14	Protein CGI-117	0.107034
IPI00011913	Q13151	30993	4	Heterogeneous nuclear ribonucleoprotein A0	0.107093
IPI00008708	O76021	55167	40	Ribosomal L1 domain-containing protein 1	0.107328
IPI00006702	O15450	138152	9	PELP1	0.107507
IPI00465044	Q9P258	56790	6	Protein RCC2	0.108178
IPI00304187	Q9NW13	86067	45	RNA-binding protein 28	0.108676
IPI00332428	Q9BXY0	35689	15	MAK16-like protein RBM13	0.108716
IPI00334914	Q5XKG7	82893	4	N2,N2-dimethylguanosine tRNA methyltransferase-like	0.108805
IPI00000162	Q8NEJ9	35872	9	Isoform 1 of Protein C14orf120	0.109051
IPI00023785	Q92841	72953	23	Isoform 1 of Probable ATP-dependent RNA helicase DDX17	0.109187
IPI00400922	Q14690	209973	82	RRP5 protein homolog	0.109323
IPI00156032	Q13601	43735	18	HIV-1 Rev-binding protein 2	0.110175
IPI00012341	Q13243	31359	4	Isoform SRP40-1 of Splicing factor, arginine/serine-rich 5	0.110493
IPI00026496	O75607	19485	3	Nucleoplasmin-3	0.110889
IPI00162563	O75150	114350	2	Isoform 1 of Ubiquitin-protein ligase BRE1B	0.110952
IPI00011062	P31327	165975	20	Isoform 1 of Carbamoyl-phosphate synthase [ammonia], mitochondr	0.110959
IPI00022239	P53582	44100	2	Methionine aminopeptidase 1	0.111281
IPI00006900	Q9NQZ2	54639	17	Something about silencing protein 10	0.111445
IPI00219018	P04406	36070	8	Glyceraldehyde-3-phosphate dehydrogenase	0.111557
IPI00006197	O15381	96017	20	Isoform 1 of Nuclear valosin-containing protein-like	0.111563
IPI00180781	Q5JPC5	55313	2	CDNA FLJ34389 fis, clone HCHON2000087	0.111727
IPI00154590	Q9BYG3	34372	18	MKI67 FHA domain-interacting nucleolar phosphoprotein	0.113552
IPI00161085	Q76FK4	133148	34	Isoform 1 of Nucleolar protein 8	0.113919
IPI00413548	Q9Y2L1	110017	20	Isoform 1 of Exosome complex exonuclease RRP44	0.113985
IPI00003768	O00541	68359	26	Isoform 1 of Pescadillo homolog 1	0.114064
IPI00297900	Q13206	101168	31	Probable ATP-dependent RNA helicase DDX10	0.114439
IPI00239815	Q969X6	77526	11	Isoform 1 of Cirhin	0.114664
IPI00292975	Q8IYW9	119101	3	KIAA1311 protein	0.114969
IPI00641990	Q9Y4W2	83982	11	Isoform 1 of LAS1-like protein	0.115131
IPI00004290	O75992	87343	13	hypothetical protein LOC	0.11528
IPI00027415	Q70JU3	115673	6	DEAH (Asp-Glu-Ala-His) box polypeptide 36	0.115474
IPI00018240	Q68D52	73252	11	CDNA FLJ10498 fis, clone NT2RP2000328	0.115849
IPI00043990	Q9H8H2	94770	11	Isoform 1 of Probable ATP-dependent RNA helicase DDX31	0.116109
IPI00642816	P49458	10088	2	Signal recognition particle 9 kDa p	0.116428
IPI00395568	Q8IWS0	42404	3	ISOFORM 1 OF PHD FINGER PROTEIN 6	0.11644
IPI00550821	Q8N684	52189	3	Isoform 1 of Cleavage and polyadenylation specificity factor 7	0.116515
IPI00384836	Q5T3X0	46855	6	CDNA FLJ37649 fis, clone BRHIP2000534, moderately similar to GAMMA- INTERFERON-INDUCIBLE PROTEIN IFI-16	0.117174
IPI00465022	O75141	221814	4	PREDICTED: structural maintenance of chromosomes fl	0.117798
IPI00738275	XP_933659	58337	18	PREDICTED: WD repeat domain 43 isoform 2	0.117958
IPI00024167	Q9H501	99134	30	ABT1-associated protein	0.118191
IPI00100930	Q53HF0	28355	11	Hypothetical protein C12orf43	0.11829
IPI00003443	Q16666	88618	4	Isoform 1 of Gamma-interferon-inducible protein Ifi-16	0.1186
IPI00329791	Q7L014	117902	3	Probable ATP-dependent RNA helicase DDX46	0.119217
IPI00014298	Q13610	56363	10	Periodic tryptophan protein 1 homolog	0.119995
IPI00031679	Q9BQ75	32077	5	Protein C3orf26	0.120027
IPI00016613	Q5U5J2	46050	2	CSNK2A1 protein	0.12059
IPI00216737	Q6AHW4	53109	5	Mina53	0.121358
IPI00215637	O00571	73466	2	ATP-dependent RNA helicas	0.12149
IPI00290416	Q9NTK5	44943	2	Isoform 1 of Putative GTP-binding protein PTD004	0.121767
IPI00005477	Q3B726	37922	6	TWIST neighbor	0.122332
IPI00428971	Q6JV81	21718	3	Aprataxin variant LE5	0.122648
IPI00297851	O14646	197707	2	chromodomain helicase DNA binding protein 1	0.122788
IPI00218236	P62140	37830	6	Serine/threonine-protein phosphatase PP1-beta catalytic subunit	0.123352
IPI00009471	Q9UNX4	107115	24	WD repeat protein 3	0.125046
IPI00374476	NP_056405	42747	8	G patch domain containing 4 protein isoform 1	0.125609
IPI00014533	P17480	89692	26	Isoform UBF1 of Nucleolar transcription factor 1	0.125686
IPI00017617	P17844	69618	35	Probable ATP-dependent RNA helicase DDX5	0.126713
IPI00019962	Q96EY4	24034	4	Hypothetical protein FLJ11184	0.127217
IPI00011997	Q9H7E9	25319	5	Hypothetical protein FLJ20989	0.127472
IPI00294744	O95453	74163	12	Poly(A)-specific ribonuclease PARN	0.127702
IPI00293078	Q96GQ7	90292	40	Probable ATP-dependent RNA helicase DDX27	0.127959
IPI00032799	Q9Y3A4	37082	10	Gastric cancer antigen Zg14	0.128303
IPI00328987	Q13895	49798	18	Bystin	0.128746
IPI00025252	P30101	57146	4	Protein disulfide-isomerase A3 precursor	0.129918
IPI00005675	O15226	78308	17	NF-kappa-B-re	0.130265
IPI00022613	P78316	98292	30	Isoform 1 of Probable nucleolar complex protein 14	0.130755
IPI00419333	Q6PGP2	50579	11	Hypothetical protein	0.130911
IPI00302238	Q9NY61	63366	16	Protein AATF	0.132279
IPI00304596	Q15233	54311	36	Non-POU domain-containing octamer-binding protein	0.133104
IPI00152510	Q8TDD1	98819	36	ATP-dependent RNA helicase DDX54	0.133652
IPI00747787	P42695	171292	4	Protein KIAA0056	0.134153
IPI00031554	Q9BQ39	83084	23	ATP-dependent RNA helicase DDX50	0.134418
IPI00103525	Q8WXF1	58820	8	paraspeckle protein 1 isoform alpha	0.134708
IPI00002902	Q5SY16	80527	8	Nucleolar protein 9	0.134828
IPI00179330	P62979	18296	1	ubiquitin and ribosomal protein S27a precursor	0.13506
IPI00016610	Q15365	37987	5	Poly(rC)-binding protein 1	0.135725
IPI00009464	Q01780	101566	33	Isoform 1 of Exosome component 10	0.13587
IPI00290684	Q96T60	57554	3	Bifunctional polynucleotide phosphatase/kinase	0.137767
IPI00006099	Q14692	146571	46	Ribosome biogenesis protein BMS1 homolog	0.137814
IPI00429180	Q6R954	20182	2	Polymerase delta interacting protein 46	0.140134
IPI00550638	Q9GZS1	47687	13	Isoform 2 of DNA-directed RNA polymerase I-associated factor 53 kDa subunit	0.140242
IPI00550451	P62136	38229	6	Serine/threonine-protein phosphatase PP1-alpha catalytic subunit	0.140301
IPI00017450	P35269	58262	8	Transcription initiation factor IIF alpha subunit	0.140967
IPI00003886	Q9BVP2	61020	26	Isoform 2 of Guanine nucleotide-binding protein-like 3	0.1413
IPI00031612	Q9BRU9	28811	4	Hypothetical protein C8orf53	0.142461
IPI00027838	Q9BQ04	40466	9	RNA-binding protein 4B	0.143499
IPI00005705	P36873	37701	8	Isoform Gamma-1 of Serine/threonine-protein phosphatase PP1-gamma catalytic subunit	0.14367
IPI00014424	Q05639	50780	8	Elongation factor 1-alpha 2	0.144302
IPI00301923	P50750	43149	3	Isoform 1 of Cell division protein kinase 9	0.146115
IPI00023972	Q9H0S4	50900	21	Probable ATP-dependent RNA helicase DDX47	0.146871
IPI00020602	P19784	41358	7	Casein kinase II subunit alpha'	0.149514
IPI00003704	Q9BWF3	40688	12	Isoform 1 of RNA-binding protein 4	0.149715
IPI00024662	P45973	22382	2	Chromobox protein homolog 5	0.149984
IPI00001786	Q9P275	124044	29	USP36 protein	0.150076
IPI00550722	Q8NDF8	42681	3	PAP associated domain containing protein 5 (EC 2.7.7.-) (Topoisomerase-related function protein 4-2) (TRF4-2). Splice isofor	0.151221
IPI00401962	Q6PK04	34897	16	PREDICTED: hypothetical protein LOC339230 isoform 1	0.152011
IPI00003362	P11021	72492	4	Hypothetical protein	0.152142
IPI00017580	O60870	45745	2	HsKin17 protein	0.152427
IPI00012066	ENSP00000352228	38597	7	poly(rC)-binding protein 2 isoform b	0.152927
IPI00002520	P34897	56414	7	Serine hydroxymethyltransferase, mitochondrial precursor	0.153633
IPI00008963	Q9H9L3	39415	14	Interferon-stimulated 20 kDa exonu	0.156816
IPI00293434	P37108	14649	4	Signal recognition particle 14 kDa protein	0.157556
IPI00396485	P68104	50451	11	Elongation factor 1-alpha 1	0.159146
IPI00101659	Q96HT9	51120	19	NOL1/NOP2/Sun domain family, member 5 isoform 1	0.159515
IPI00297982	P41091	51516	3	Eukaryotic translation initiation factor 2 subunit 3	0.161715
IPI00005492	P61964	37136	4	WD repeat protein 5	0.162009
IPI00021417	O43290	90371	2	U4/U6.U5 tri-snRNP-associated protein 1	0.162597
IPI00004459	Q9UNQ2	35499	4	Probable dimethyladenosine transferase	0.162718
IPI00186290	P13639	96115	12	Elongation factor 2	0.163543
IPI00181617	P42696	48649	30	RNA-binding protein 34	0.164467
IPI00031519	P26358	191899	4	Isoform 1 of DNA	0.164702
IPI00000733	Q9Y5J1	62421	14	U3 small nucleolar RNA-associated protein 18 homolog	0.167442
IPI00549664	Q9NXF1	106349	10	Testis-expressed sequence 10 protein	0.167715
IPI00290435	Q99661	82174	3	Isoform 1 of Kinesin-like protein KIF2C	0.168175
IPI00413659	Q6P6C2	53111	2	Isoform 2 of Alkylated repair protein alkB homolog 5	0.168297
IPI00748303	Q96KR1	116356	6	Putative zinc finger protein	0.171259
IPI00385712	Q15361	101499	3	Transcription factor	0.171458
IPI00300659	Q6P1J9	60653	5	Parafibromin	0.171915
IPI00101049	Q96D46	58763	6	NMD3 homolog	0.172859
IPI00301922	Q8NDF8	63513	4	Isoform 1 of PAP-associated domain-containing protein 5	0.173747
IPI00375358	P35251	128688	8	Isoform 1 of Replication factor C subunit 1	0.173902
IPI00015808	Q13823	83831	25	Nucleolar GTP-binding protein 2	0.174074
IPI00166009	Q9Y2K7	135159	2	Isoform 1 of JmjC domain-containing histone demethylation protein 1A	0.175231
IPI00297357	Q96BK5	37183	7	Isoform 1 of Pin2-interacting protein X1	0.175266
IPI00032423	Q9Y2R4	67766	17	Probable ATP-dependent RNA helicase DDX52	0.176579
IPI00027280	Q02880	184122	3	Isoform Beta-2 of DNA topoisomerase 2-beta	0.177135
IPI00056499	Q969S3	54808	2	Zinc finger protein 622	0.177387
IPI00008437	Q9UHA3	19893	4	Probable ribosome biogenesis protein RLP24	0.180979
IPI00302860	Q9H6R0	79432	12	Isoform 1 of Putative ATP-dependent RNA helicase DHX33	0.183677
IPI00420014	O75643	246006	8	U5 small nuclear ribonucleoprotein 200 kDa helicase	0.184079
IPI00304493	Q5QFI2	48718	26	serum response factor binding protein 1	0.18497
IPI00022317	Q9UNZ5	10570	6	Leydig cell tumor 10 kDa protein homolog	0.191274
IPI00013830	Q13573	61514	3	SNW domain-containing protein 1	0.191565
IPI00298935	Q7LBC6	193202	3	Isoform 1 of JmjC domain-containing histone demethylation protein 2B	0.199167
IPI00219006	Q5JZA1	15896	2	OTTHUMP00000028579	0.200951
IPI00006987	Q9GZR7	96899	38	ATP-dependent RNA helicase DDX24	0.20124
IPI00178667	ENSP00000269577	184260	5	183 kDa protein	0.201877
IPI00303105	P63165	11607	2	Small ubiquitin-related modifier 1 precursor	0.20578
IPI00002938	Q9ULW3	31117	13	Activator of basal transcription 1	0.21119
IPI00295519	Q6NW34	65332	8	Isoform 1 of Protein C3orf17	0.213299
IPI00456940	Q6DKI1	28757	8	Ribosomal protein L7-like 1	0.214255
IPI00024698	O60828	30511	2	Isoform 1 of Polyglutamine-binding	0.215424
IPI00647217	P42285	118756	34	Superkiller viralicidic activity 2	0.220682
IPI00016387	O94913	173628	2	pre-mRNA cleavage complex II protein Pcf11	0.224658
IPI00006038	P52948	188643	3	Isoform 1 of Nuclear pore complex protein Nup98-Nup96 precursor	0.226032
IPI00333215	P23193	34404	5	Isoform 1 of Transcription elongation factor A protein 1	0.226465
IPI00180954	Q14011	18637	4	Cold-inducible RNA-binding protein	0.226633
IPI00019488	Q9NV31	21951	2	U3 small nucleolar ribonucleoprotein protein IMP3	0.227806
IPI00018192	Q6RFH5	42985	19	Isoform 1 of WD repeat protein 74	0.228109
IPI00413108	ENSP00000346598	33002	2	Ribosomal protein SA	0.229489
IPI00020128	Q9NYH9	70804	11	U3 small nucleolar RNA-associated protein 6 homolog	0.232352
IPI00396008	Q68D10	75667	2	hypothetical protein LOC144108	0.232382
IPI00019196	P78346	29702	2	Ribonuclease P protein subunit p30	0.23643
IPI00329594	Q9H2V5	28880	6	BR22 TTF-1 associated protein	0.241307
IPI00026276	Q5T2H7	15304	2	Zinc finger protein 593	0.243402
IPI00107113	Q9BVJ6	88095	34	Isoform 1 of U3 small nucleolar RNA-associated protein 14 homolog A	0.246533
IPI00000858	P18615	43328	3	Isoform 1 of Negative elongation factor E	0.247918
IPI00290410	Q12987	91128	18	Acidic 82 kDa protein mRNA	0.257714
IPI00292221	Q9H9Y2	40200	14	Ribosome production factor 1	0.265769
IPI00023126	O15213	68455	11	WD repeat protein 46	0.268356
IPI00646945	Q8N432	32519	15	Hypothetical protein C1orf131	0.269062
IPI00022373	Q9ULX3	47045	3	RNA-binding protein NOB1	0.269225
IPI00470641	Q5TBI1	32789	16	Hypothetical protein DKFZp547B1713	0.269332
IPI00145593	Q5C9Z4	96768	6	Nucleolar protein with MIF4G domain 1	0.274297
IPI00302281	Q9NY93	62007	19	Probable ATP-dependent RNA helicase DDX56	0.279689
IPI00005132	Q9NVN8	66216	16	guanine nucleotide binding protein-lik	0.282226
IPI00339381	Q14527	114883	8	Isoform 1 of SWI/SNF-related matrix-associated actin-dependent regulator of chromatin subfamily A memb	0.284888
IPI00020683	O75319	39257	5	Isoform 1 of RNA/RNP complex-1-interacting phosphatase	0.292693
IPI00027898	Q9NSI2	25441	2	Isoform A of Protein C21orf70	0.296088
IPI00003739	Q9Y6V7	54819	7	Probable ATP-dependent RNA helicase DDX49	0.30617
IPI00005055	Q9H5V9	26007	2	Hypothetical protein FLJ22965	0.310662
IPI00012192	Q69YV6	28933	3	DDX49 protein	0.319596
IPI00007729	Q9UMY1	29466	13	Isoform 1 of Nucleolar protein 7	0.354438
IPI00306642	Q3MII9	68522	10	WD repeats and SOF1 domain containing	0.369714
IPI00024567	Q9NZM5	54470	24	Glioma tumor suppressor candidate region gene 2 protein	0.37525
IPI00033017	Q9NS39	81255	5	Double-stranded RNA-specific editase B2	0.397344
IPI00007089	O95478	30218	6	TGF-beta-inducible nuclear protein 1	0.430603
IPI00008283	Q9H2Y7	210952	4	Zinc finger protein 106 homolog	0.442117
IPI00164215	Q9H0U9	49489	7	Testis-specific Y-encoded-like protein 1	0.452227
IPI00478390	Q8N726	18280	5	Cyclin-dependent kinase inhibitor 2A, i	0.452827
IPI00000494	P46777	34438	25	60S ribosomal protein L5	0.480482
IPI00106638	Q96EU6	29862	7	Hypothetical protein C6orf153	0.54037
IPI00180454	Q9Y3A2	30485	4	Probable U3 small nucleolar RNA-associated protein 11	0.554587
IPI00010153	P62829	14970	2	40S ribosomal protein S10	0.910308
IPI00024933	P30050	17979	5	40S ribosomal protein S11	0.815568
IPI00376798	P62913	20468	7	40S ribosomal protein S13	0.830395
IPI00247583	P46778	18479	2	40S ribosomal protein S14	0.899233
IPI00021266	P62750	17684	4	40S ribosomal protein S16	0.839692
IPI00412579	P62906	24856	4	40S ribosomal protein S24	0.85227
IPI00746619	ENSP00000364055	27343	2	40S ribosomal protein S25	0.800824
IPI00306332	P83731	17882	5	40S ribosomal protein S3a	0.861652
IPI00397611	ENSP00000346623	24379	6	40S ribosomal protein S4, X isoform	0.871116
IPI00216237	Q9Y3U8	12172	2	40S ribosomal protein S5	0.807379
IPI00219155	P61353	15657	2	40S ribosomal protein S5 (27 kDa protein)	0.728612
IPI00215719	Q07020	21604	3	40S ribosomal protein S6	0.880356
IPI00413324	P18621	21480	6	60S protein ribosomal protein L15	0.767475
IPI00219156	P62888	12816	3	60S ribosomal protein L10a	0.72442
IPI00219160	P49207	13382	2	60S ribosomal protein L11	0.693694
IPI00003918	P36578	47821	22	60S ribosomal protein L12	0.674715
IPI00395998	P62910	15833	4	60S ribosomal protein L13 isoform 1	0.733375
IPI00375511	ENSP00000346867	25829	6	60S ribosomal protein L13a	0.831662
IPI00030179	P18124	29264	7	60S ribosomal protein L14	0.813114
IPI00031691	P32969	21964	2	60S ribosomal protein L17	0.738719
IPI00182533	P46779	15664	6	60S ribosomal protein L18	0.735627
IPI00472864	ENSP00000345843	21039	2	60S ribosomal protein L18a isoform 1	0.777538
IPI00329389	Q02878	32928	17	60S ribosomal protein L19	0.787084
IPI00550021	P39023	46234	16	60S ribosomal protein L21	0.718493
IPI00025329	P84098	23565	3	60S ribosomal protein L23	0.605941
IPI00012772	P62917	28104	8	60S ribosomal protein L23a	0.700257
IPI00027270	P61254	17248	6	60S ribosomal protein L24	0.732731
IPI00012750	P62851	13791	2	60S ribosomal protein L26	0.789691
IPI00019770	P35544	14438	1	60S ribosomal protein L27	0.756997
IPI00002821	P50914	23258	5	60S ribosomal protein L28	0.77391
IPI00304612	P40429	23488	2	60S ribosomal protein L29	0.81987
IPI00748962	ENSP00000365743	18965	1	60S ribosomal protein L3	0.782839
IPI00219162	P62891	6272	1	60S ribosomal protein L30	0.741552
IPI00026302	P62899	14454	2	60S ribosomal protein L31	0.830572
IPI00299573	P62424	30017	8	60S ribosomal protein L32	0.751705
IPI00221092	P62249	16418	1	60S ribosomal protein L34	0.751705
IPI00029750	P62847	15413	2	60S ribosomal protein L36	0.73383
IPI00740059	XP_943848	14226	1	60S ribosomal protein L39	0.820738
IPI00008433	P46782	22902	3	60S ribosomal protein L4	0.765422
IPI00419919	P47914	17667	1	60S ribosomal protein L6	0.77802
IPI00419880	P61247	30023	4	60S ribosomal protein L7	0.771921
IPI00398673	XP_373949	31579	2	60S ribosomal protein L7a	0.8324
IPI00217030	P62701	29676	3	60S ribosomal protein L8	0.798425
IPI00021840	P62753	28834	3	60S ribosomal protein L9	0.772621
IPI00026271	P62263	16303	5	ubiquitin-like protein fubi and ribosomal protein S30 precursor	0.811479
