# Supplementary material for: Analysis of Nucleolar Protein Dynamics Reveals the Nuclear Degradation of Ribosomal Proteins
Source: Curr Biol. 2007 May 1;17(9):749–60. doi: 10.1016/j.cub.2007.03.064 (PMC1885954; doi:10.1016/j.cub.2007.03.064)
Supplement: Table S2. Ribosomal Proteins Identified and Quantified by Mass Spectrometry from Nucleoli Isolated from HeLaRPL27-GFP Cells and HeLa Cells after 30–720 Min of Isotope Labeling — Ribosomal proteins identified and quantified by mass spectrometry from nucleoli isolated from HeLaRPL27-GFP cells and HeLa cells after 30–720 min of isotope labeling. Data are plotted in Figure 2A. [file mmc3.xls]

## Sheet: Suppl protein
Table S2. Ribosomal proteins identified and quantified by mass spectrometry from nucleoli isolated from RPL27-GFP Hela or HeLa cells after 30-720 min of isotope labeling (see figure 3, and 4).
				Fraction of labeling (RPL27-GFP HeLa cells)						Fraction of labeling (HeLa cells)
Accession number (IPI)	Accession (Swissprot)	Protein mass	Protein name	30 min	60 min	120 min	240 min	480 min	720 min	30 min	60 min	120 min	240 min	480 min
IPI00398673		31579	40S ribosomal protein S10	0.313143		0.804358	0.910308	0.853282	0.807088	0.232787	0.418902	0.657381	0.868075	0.937158
IPI00025091	P62280	18459	40S ribosomal protein S11	0.502105	0.739579	0.857025		0.872796	0.817105
IPI00221089	P62277	17081	40S ribosomal protein S13	0.333861	0.63053	0.809735	0.830395	0.883293	0.870753	0.322757	0.612801	0.81884	0.903362	0.907858
IPI00026271	P62263	16303	40S ribosomal protein S14	0.174177	0.431087	0.74266	0.899233	0.937627	0.927913	0.180007	0.451059	0.705216	0.884137	0.9189
IPI00221092	P62249	16418	40S ribosomal protein S16	0.598052				0.870439	0.802846	0.456661	0.655861	0.812933	0.932992	0.901378
IPI00743305	HIT000021991	18006	40S ribosomal protein S17	0.442665	0.674851		0.901579	0.829976
IPI00012750	P62851	13791	40S ribosomal protein S25	0.306748	0.517407	0.705866	0.797906	0.666078	0.573188
IPI00019770	P35544	14438	40S ribosomal protein S30 precursor	0.596433	0.649546	0.794708		0.743909	0.677994
IPI00419880	P61247	30023	40S ribosomal protein S3a	0.280787	0.51849	0.819311	0.86266	0.916871	0.923281	0.26827	0.459323	0.647515	0.832317	0.862523
IPI00217030	P62701	29676	40S ribosomal protein S4, X isoform	0.420892	0.683626	0.842164	0.871116	0.886837	0.878952	0.230788	0.656528	0.826939	0.883445
IPI00008433	P46782	22902	40S ribosomal protein S5	0.258822	0.52342	0.757553	0.807379	0.903727	0.880961
IPI00021840	P62753	28834	40S ribosomal protein S6	0.156516	0.372585	0.648023	0.880356	0.905458	0.888094	0.149508	0.369458	0.68149	0.903173	0.927655
IPI00013415	P62081	22113	40S ribosomal protein S7	0.276797				0.795468	0.738327	0.340719	0.529392	0.711804	0.85089	0.85026
IPI00216587	P62241	24344	40S ribosomal protein S8	0.292695	0.58069	0.820524	0.893222	0.901601	0.877076	0.303857	0.562153	0.794165	0.903082	0.899154
IPI00008530	P05388	34423	60S acidic ribosomal protein P0	0.0279833	0.0303383	0.0521862		0.198067	0.289151
IPI00412579	P62906	24856	60S ribosomal protein L10a	0.132599	0.297495	0.560695	0.718357	0.869248	0.894896	0.237874	0.343201	0.575379	0.780392	0.846144
IPI00376798	P62913-1	20468	60S ribosomal protein L11	0.0489797	0.153524	0.396089	0.692383	0.880161	0.89814	0.0865649	0.219527	0.490965	0.805431	0.889111
IPI00024933	P30050	17979	60S ribosomal protein L12	0.0915154	0.243605	0.447058	0.674715	0.822634	0.853099	0.126875	0.251776	0.502906	0.697842	0.741289
IPI00465361	P26373	24173	60S ribosomal protein L13	0.128374	0.285838	0.550364		0.873994	0.905651	0.144261	0.343907	0.603862	0.818515	0.858694
IPI00304612	P40429	23488	60S ribosomal protein L13a	0.183204	0.395107	0.672995	0.831662	0.890515	0.919033	0.200868	0.426101	0.671264	0.838764	0.895383
IPI00002821	P50914	23258	60S ribosomal protein L14	0.14269	0.315593	0.584109	0.81343	0.887566	0.900762	0.202011	0.379898	0.624054	0.831469	0.878378
IPI00413324	P18621	21480	60S ribosomal protein L17	0.106057	0.290898	0.533528	0.741742	0.875498	0.892258	0.244351	0.443735	0.628744	0.80173	0.845958
IPI00215719	Q07020	21604	60S ribosomal protein L18	0.140028	0.29359	0.527388	0.744111	0.87974	0.90345	0.139383	0.367036	0.597271	0.868367	0.88173
IPI00026202	Q02543	21034	60S ribosomal protein L18a	0.158964	0.356935	0.59423		0.821926	0.920968	0.163318	0.376768	0.609117	0.83309	0.854876
IPI00025329	P84098	23565	60S ribosomal protein L19	0.13162	0.302652	0.580312	0.787084	0.902215	0.925755	0.113748	0.332991	0.645759	0.840273	0.833592
IPI00219153	P35268	14704	60S ribosomal protein L22	0.0629745	0.10503	0.283451			0.854441
IPI00010153	P62829	14970	60S ribosomal protein L23	0.0409145	0.119948	0.309361	0.603433	0.819925	0.891238	0.0703691	0.192642	0.43324	0.723953	0.85009
IPI00021266	P62750	17684	60S ribosomal protein L23a	0.0848232	0.224648	0.461763	0.700257	0.89297	0.89998	0.138836	0.325857	0.592282	0.807625	0.911332
IPI00306332	P83731	17882	60S ribosomal protein L24	0.153934	0.328848	0.56031	0.732424	0.880653	0.883404	0.123921	0.305098	0.559708	0.848141	0.899093
IPI00027270	P61254	17248	60S ribosomal protein L26	0.123386	0.312535	0.594102	0.792508	0.891035	0.909682	0.163143	0.371021	0.621063	0.833685	0.899788
IPI00219155	P61353	15657	60S ribosomal protein L27	0.155376	0.326675	0.574944	0.756997	0.880907	0.918262
IPI00456758	P46776	16534	60S ribosomal protein L27a	0.207567	0.482289	0.731185	0.794401	0.911356	0.92302	0.179756	0.444756	0.74217	0.884954	0.89448
IPI00219155	P61353		60S ribosomal protein L27-GFP	0.305108	0.5438	0.682159		0.933513	0.946466
IPI00182533	P46779	15664	60S ribosomal protein L28	0.141577	0.356885	0.613301	0.772636	0.876677	0.893027
IPI00419919	P47914	17667	60S ribosomal protein L29	0.61172	0.234898	0.556235	0.81987	0.894608	0.902864
IPI00550021	P39023	46234	60S ribosomal protein L3	0.106738	0.286695	0.568598	0.783501	0.851944	0.897819	0.11905		0.483573	0.719365	0.786437
IPI00219156	P62888	12816	60S ribosomal protein L30	0.0940457	0.253902	0.534601	0.741552	0.815548	0.883686	0.0774259	0.264135	0.570621	0.795802	0.918523
IPI00026302	P62899	14454	60S ribosomal protein L31	0.189388	0.420359	0.6898	0.830572	0.910383	0.928416	0.203669	0.406756	0.697796	0.880835	0.921087
IPI00395998	P62910	15833	60S ribosomal protein L32	0.133606	0.309392	0.579299	0.767528	0.784324	0.894309
IPI00219160	P49207	13382	60S ribosomal protein L34	0.149379	0.339388	0.564586	0.751705	0.814164		0.173759		0.630449	0.864776	0.861121
IPI00412607	P42766	14412	60S ribosomal protein L35	0.109189	0.257068	0.532488	0.802619	0.897028	0.927129	0.139948	0.368379	0.622034	0.755356	0.880276
IPI00029731	P18077	12587	60S ribosomal protein L35a	0.193536	0.396694	0.623517	0.776795	0.875376	0.893963
IPI00216237	Q9Y3U8	12172	60S ribosomal protein L36	0.16591	0.340359	0.573834	0.73383
IPI00056494	Q969Q0	12615	60S ribosomal protein L36a-like	0.230307	0.398688	0.678482	0.858375	0.906938	0.879646
IPI00220871	P61927	11168	60S ribosomal protein L37	0.187061	0.439967	0.750578	0.900483	0.894135
IPI00215790	P63173	8139	60S ribosomal protein L38	0.0873251		0.514143			0.878654
IPI00219162	P62891	6275	60S ribosomal protein L39	0.140476	0.387001	0.639389	0.820738
IPI00003918	P36578	47821	60S ribosomal protein L4	0.0992213	0.263162	0.527792	0.765422	0.894428	0.923869	0.14287	0.324352	0.579771	0.770168	0.89146
IPI00000494	P46777	34438	60S ribosomal protein L5	0.0266829	0.0816806	0.203992	0.480482	0.774243	0.883977	0.0898982	0.121222	0.282989	0.508788	0.798237
IPI00030179	P18124	29264	60S ribosomal protein L7	0.143383	0.327816	0.593134	0.768709	0.883245	0.913143	0.160224	0.371354	0.628811	0.840809	0.874304
IPI00299573	P62424	30017	60S ribosomal protein L7a	0.154851	0.314238	0.603886	0.8324	0.920338	0.933505	0.20614	0.402555	0.649617	0.845629	0.881091
IPI00012772	P62917	28104	60S ribosomal protein L8	0.201611	0.402474	0.663005	0.798425	0.899195	0.909422	0.290935	0.498778		0.812386	0.875244
IPI00550032	Q642I1	16717	60S ribosomal protein L15							0.13864	0.377452	0.631693	0.850399	0.899787
IPI00551069			60S ribosomal protein L6							0.177096	0.299992	0.537654	0.782415	0.873345
IPI00029750	P62847	15423	40S ribosomal protein S24							0.428234		0.856081	0.935489	0.873237
IPI00031691	P32969	21863	60S ribosomal protein L9							0.132306	0.328843	0.632277	0.82067	0.894327
